# Supplementary material for: A versatile cohesion manipulation system probes female reproductive age-related egg aneuploidy
Source: Nat Aging. 2025 Nov 3;5(11):2215–27. doi: 10.1038/s43587-025-00997-w (PMC12618256; doi:10.1038/s43587-025-00997-w)
Supplement: Supplementary file 19 — Statistical Source Data. [file 43587_2025_997_MOESM19_ESM.xlsx]

## Sheet: Sheet1
Figure 1C				Figure 1D						Figure 1E
wild-type	FKBP12F36V-mClover3			wild-type		FKBP12F36V-mClover3				wild-type	FKBP12F36V-mClover3
2	0			0	1≥	0	1≥			80	85
0	0			85	15	88	12			82.5	80
0	1			75	25	80	20			75	84.5
0	2			75.1	24.9	76.92	23.08
0	1
0	1
1	0
0	0
1	0
0	0
1	0
3	0
1	1
0	0
2	2
3	1
0	0
1	2
0	0
0	1
0	0
0	0
2	0
0	0
0	0
1	1
0	1
0	2
0	2
0	0
1	0
2	0
2	0
0	0
0	1
	0
	0
	0
