# Supplementary material for: A versatile cohesion manipulation system probes female reproductive age-related egg aneuploidy
Source: Nat Aging. 2025 Nov 3;5(11):2215–27. doi: 10.1038/s43587-025-00997-w (PMC12618256; doi:10.1038/s43587-025-00997-w)
Supplement: Supplementary file 20 — Statistical Source Data. [file 43587_2025_997_MOESM20_ESM.xlsx]

## Sheet: Sheet1
Figure 2B				Figure 2D				Figure 2E				Figure 2F
DMSO	dTAG-13			DMSO	dTAG-13			DMSO	dTAG-13			DMSO
0.65298	0.076713			0	1			18.18	63.63			0	1.22074	1.31707	0.869529	1.12186	1	1	1	1	1	1	1	1	1	1	1	1	1	1	1	1	1	1	1	1	1	1	0.937756
0.590231	0.323785			0	0			15.34	66.66			6	1.31808	1.28233	0.947244	1.11938	1.00853	1.08444	0.801805	1.00309	1.12326	0.95371	1.00689	1.03862	0.058823	1.1892	1.15065	0.943479	0.974615	1.10008	0.958422	1.1644	0.912035	0.019706	0.956618	0.897515	1.03006	1.00011	0.855344
0.79021	0.189485			0	2			11.11	80			12	1.28327	1.30633	0.976649	1.17736	0.9336	1.14341	0.855672	1	1.04822	0.931835	0.972979	0.942072	0.754902	1.14147	1.04393	0.83351	0.878432	1.0795	0.999937	1.0107	0.877998	0.724131	0.915171	0.928751	1.09004	1.00023	1.19534
0.779135	0.106236			0	3							18	1.19192	1.30024	0.911887	1.17699	0.966075	1.04403	0.873425	1	1.04838	0.833591	1.01352	0.914683	1.04575	1.15736	0.820652	0.759184	1.20291	0.956195	0.833494	1.10293	0.878233	0.023002	0.831932	0.897863	0.989868	1.08713	1.00672
0.623464	0.128052			0	2							24	1.29645	1.14238	1.82949	1.21078	0.932823	1.09321	0.855956	1.00309	1.02744	0.831131	1.08953	0.902778	0.103485	1.1892	0.910401	0.789741	0.855554	0.907714	0.916844	1.059	0.863834	0.919647	0.873668	0.960665	0.852684	1.13219	0.770099
0.601797	0.12021			1	1							30	1.37828	1.12238	2.04676	1.24004	0.97703	1.04291	0.97992	1.00309	1.08081	0.936352	0.936942	0.889845	0.837279	1.15352	0.954639	0.793109	0.957355	0.920399	0.833485	1.06708	0.961817	0.022981	0.873668	0.960665	0.878278	1.13836	0.710861
0.805977	0.139135			0	0							36	1.34055	1.16721	2.56307	1.23426	0.910596	1.15266	0.903119	0.843946	1.08794	1.01064	1.17118	0.805543	0.941624	1.06267	0.90505	0.82348	0.960099	0.862601	0.956842	1.2194	0.827917	0.750085	0.91322	0.959555	1.03162	1.08687	0.812788
0.728052	0.123464			2	0							42	1.15869	1.29175	2.56093	1.1247	1.03508	1.15494	0.94466	0.877705	0.967258	0.8235	1.05406	0.778162	0.758888	0.994478	0.789005	0.794725	1.01523	0.839604	0.956803	1.01102	0.942544	0.022981	0.799067	0.928751	1.03288	1.0435	1.12533
0.69021	0.11018			0	0							48	1.12584	1.47855	3.03572	1.13177	0.976999	1.11377	0.845472	0.962967	1.02956	0.882624	0.976356	0.721294	1.17075	1.08109	0.889535	0.788665	0.855077	0.852682	1.00019	1.04177	0.903143	1.07155	1.3725	0.960665	1.03246	1.0435	0.986994
0.759135	0.093234			1	2							54	1.34901	1.29175	2.26149	1.07368	0.988642	1.20208	0.828287	0.962967	1.03617	0.835452	0.992058	0.709259	0.722222	0.972979	0.76792	0.742981	1.03289	0.827446	1.00019	0.962708	0.981914	0.964207	0.913464	0.896581	1.03213	1.13836	1.03623
0.843234	0.143235			0	1							60	1.34818	1.20063	3.27759	1.16385	0.965769	1.17775	0.94466	0.877705	0.936842	0.881866	0.900904	0.659258	1.15278	1.08109	0.722964	0.719913	0.844441	0.954795	1.03627	0.909581	1.03992	1.523	1.86983	1.49335	1.03255	1.04325	1.125
0.623455	0.120342			2	0							66	1.52526	1.20063	2.90033	1.00895	0.908228	1.17155	0.770102	0.962967	0.890105	0.819505	0.927402	0.697717	1.02496	1.06235	0.810095	0.735494	1.00101	0.914446	1.00019	1.01638	0.992977	1.63473	1.9075	1.58359	1.04679	1.00023	1.18442
0.823523				0	4							72	1.29251	1.26748	2.73608	1.02889	0.909043	1.20708	0.770799	0.962967	0.953708	0.851232	1.125	0.698642	0.470587	1.39185	0.879374	0.729692	0.868682	0.926539	1.13296	1.17687	0.850935	2.02682	1.86983	1.8691	0.9293	0.747383	1.11864
0.592341				0	1							78	1.49092	1.23583	2.38352	1.08754	0.958678	1.18855	0.901958	1.04167	0.949511	0.901453	0.96622	0.748578	0.102623	1.36739	0.767304	0.738879	0.807112	0.971523	1.08354	1.01638	0.850056	1.86749	1.74893	1.93347	1.13614	0.956978	1.26568
0.623435				0	1							84	1.61605	1.29203	1.62594	1.05838	0.931794	1.21881	1.02338	1.00309	0.92186	0.860658	0.983707	0.769889	0.641973	0.040585	0.735806	0.719913	1.01879	0.936422	1.16659	1.23557	0.756322	1.96022	1.79043	1.93347	1.13579	1.09116	1.05282
				0	0							90	1.6551	1.15339	1.79573	1.22389	0.9565	1.20709	0.905258	1	0.89227	0.88115	0.905604	0.673719	0.889613	0.894758	0.800786	0.773329	0.721568	0.936422	0.954835	1.01638	0.864145	2.0268	1.87343	1.92649	1.39071	1.13836	1.32161
				0	4							96	1.32202	1.22928	1.99975	1.07663	0.968777	1.20635	0.770714	0.958332	0.906695	0.924476	0.972977	0.69511	1.1358	0.036526	0.879125	0.807962	1.01786	0.902669	0.942259	1.01638	0.971905	1.83131	1.72794	1.96451	1.63701	1.13836	1.06252
				0	2							102	1.11719	1.30603	2.68399	1.11703	1.05411	1.12391	0.787469	0.993827	0.890209	0.888125	1.07102	0.698616	1.00109	1.02258	0.822513	0.719821	1.00156	0.94011	0.942259	0.962979	0.936029	2.07226	2.69478	1.93132	1.72485	1.13863	1.18757
				0	3							108	1.41566	1.28974	2.70341	1.14281	0.941122	1.1463	0.865844	1	1.01726	0.942719	0.950714	0.699438	1.1525	0.036526	0.831915	0.703877	0.762253	0.966755	0.830111	0.765923	0.88355	2.02682	1.75442	1.8691	1.6465	1.09116	1.26584
				0	4							114	1.51662	1.20845	2.46483	1.20281	0.976999	1.14451	0.864779	1	0.936023	0.867011	0.950714	0.695093	1.38834	0.965743	0.920485	0.718484	1.01803	0.980364	0.913168	0.941515	0.818137	1.79813	1.79404	2.03471	1.52662	1.13809	1.06246
				0	0							120	1.63628	1.41336	2.56492	1.2899	1.00029	1.16948	1.04552	0.962967	1.03174	0.886735	0.901958	0.740879	1.13889	0.036526	0.808058	0.711804	0.773652	0.964024	0.830333	0.941515	0.850935	2.05418	1.83365	1.8691	1.70773	1.09116	1.19534
				1	2							126	1.44944	1.26517	2.94243	1.16917	0.99333	1.11824	1.12509	0.958332	0.998424	0.835019	0.901958	0.695093	1.00145	0.934961	0.739312	0.768467	1.00084	0.940072	0.83708	0.962478	0.736333	2.02302	1.84848	1.90021	1.66935	1.28065	1.13256
				0	2							132	1.47445	1.31946	1.45014	1.22648	0.931247	1.15835	1.01961	1	1.0361	0.873022	0.979867	0.699156	0.522875	0.040585	0.775457	0.711624	1.02235	0.91293	0.622712	0.909022	0.779775	1.82771	1.71821	1.96578	1.54483	1.86167	1.12533
				0	3							138	1.55569	1.31838	1.31883	1.07972	0.988787	1.19267	1.04552	1	0.965288	0.907455	1.0726	0.693551	1.03595	1.09267	0.736249	0.703877	0.903021	0.780952	0.579767	0.868143	0.700115	2.07528	1.79404	1.96451	2.2794	1.93644	1.26568
				1	3							144	1.23992	1.28689	1.80851	1.26142	0.970229	1.17206	0.017825	0.962967	0.983317	0.926033	1.17011	0.648269	1.13798	0.036526	0.959968	0.711805	0.704842	0.784017	0.507247	0.923979	0.810135	2.01972	1.79404	1.96431	2.53396	1.50266	1.19534
				0	1							150	1.40454	1.27179	1.77263	1.16245	0.958702	1.08347	1.08912	1.04167	0.915429	0.839569	1.44992	0.695023	0.493825	1.02092	1.02202	0.71911	0.990302	0.784548	0.404752	0.972523	0.832247	2.96076	1.83365	1.96559	2.10745	1.50268	1.06595
				0	0							156	1.37334	1.22408	1.39256	1.26075	0.909868	1.21053	0.017825	1.04167	1.05121	0.987025	1.60585	0.57675	1.17593	0.040183	0.979326	0.702991	0.818991	0.890815	0.456522	0.868143	0.850056	1.9023	1.83365	2.07159	2.31095	2.00515	1
					0							162	1.33472	1.1923	1.30246	1.18867	0.898906	1.10246	1.10051	1.04167	0.949556	1.00487	1.64696	0.617947	0.599126	1.02258	0.883854	0.719821	0.901003	0.795416	0.489247	0.777854	0.960135	1.89123	1.93811	2.00015	2.28674	1.80478	1.06591
					2							168	1.27284	1.22379	1.46046	1.21677	0.974428	1.13372	0.017825	1.00309	0.953684	0.979466	1.57234	0.593152	0.002723	0.040183	0.954074	0.727654	0.781923	0.865034	0.606059	0.874914	0.755881	1.89303	1.79404	1.93352	2.29793	1.79152	1.05282
					1							174	1.18672	1.14443	1.41614	1.27233	0.909094	1.12351	0.960016	1	0.979658	1.00031	1.66634	0.617882	0.967679	1.18732	0.855632	0.735764	0.801681	0.964024	0.652293	0.778073	0.6441	1.79696	1.75442	1.96573	2.6459	2.12938	1.25029
					1							180	1.37791	1.25572	1.58312	1.29949	0.920848	1.16427	1.01782	1.00309	0.930761	1.0394	1.59214	0.714569	0.920473	0.035718	0.832133	0.894874	1.01926	0.859105	0.869777	0.826892	0.836215	1.76637	1.79386	1.90122	2.45744	1.99161	1.24356
					0							186	1.3454	1.08934	1.55577	1.10546	0.898906	1.11383	1.12002	1.00309	0.990711	0.950623	2.02636	0.714569	1.01307	1.22222	0.891562	0.703605	1.00011	0.846042	0.869555	0.739258	0.907879	1.82754	2.02549	1.9014	3.02199	2.21274	0.921168
												192	1.19591	1.07561	1.76386	1.15235	0.965553	1.16707	1.33634	1.12848	0.946902	0.864069	2.02941	0.658521	1.01225	0.040183	0.894014	0.968238	0.801534	0.839953	0.830111	0.802483	0.800165	1.7223	1.83365	2.0002	2.70363	1.99161	0.986994
												198	0.938398	1.12149	1.63639	1.12551	0.988275	1.10386	1.18082	1.08334	1.03156	1.07416	1.99363	0.619783	0.786485	0.972941	0.785848	0.731491	1.00182	0.766834	1.06076	0.914651	0.799735	2.35002	2.02549	1.93137	2.71832	1.79152	1.16576
												204	1.37291	1.1539	1.45065	1.32298	0.974851	1.10407	1.07812	1.17362	0.983317	1.08972	2.00199	0.568928	1.00545	0.044648	0.64486	0.70807	1.01762	0.824038	0.895253	0.826617	0.801819	2.44987	1.89329	1.86234	2.33188	2.11618	1.33252
												210	1.3454	1.05744	1.45163	1.17599	1.04807	1.07439	1.02823	1.17362	0.931789	1.24842	2.3277	0.617959	0.87091	1.08261	0.995797	0.964772	1.00179	0.751752	0.809309	0.714671	0.755918	2.77579	2.03403	1.89303	2.31397	2.00024	1.35755
												dTAG-13
												0	1.04583	1.03571	1.23726	0.976384	1	1	1	1.07102	1	1	1.07154	1.19853	1	1.08129	1	1	1	1	1	1	1	1	1	1.03571	1.23726	1	1.08129	1	1	1	1	1
												6	0.959764	1.08306	1.56592	1.06458	0.868867	1.04856	0.963184	0.950714	1.0968	0.775351	0.923215	1.01283	1.29184	1.32619	1.03859	1.13943	1.03859	1.13943	0.834882	1.0968	1.12922	0.992679	1.22222	1.08306	1.56592	1.03986	1.32619	1.03859	1.13943	1.03859	1.13943	0.834882
												12	0.978278	1.25745	1.72484	1.00313	0.868867	1.12922	0.992679	0.950714	1.067	0.904629	1.03042	1.04833	0.806603	1.27549	1.07154	1.19853	1.07154	1.19853	0.904882	1.067	1.05568	1.05368	0.040183	1.25745	1.72484	1.03986	1.27549	1.07154	1.19853	1.07154	1.19853	0.904882
												18	1.09328	1.04958	1.77348	1.23109	0.85038	1.05568	1.05368	0.901958	0.898961	0.822076	0.995768	1.08927	1.29368	1.42823	0.923215	1.01283	0.923215	1.01283	0.958758	0.898961	1.06231	1.1225	0.972941	1.04958	1.77348	0.970619	1.42823	0.923215	1.01283	0.923215	1.01283	0.958758
												24	1.11481	1.2574	1.98728	1.2807	0.939491	1.06231	1.1225	0.901958	1.01867	0.7789	0.996216	0.895648	1.35786	1.72124	1.03042	1.04833	1.03042	1.04833	1.46363	1.51867	1.0465	1.09494	0.044648	1.2574	1.98728	0.924272	1.72124	1.03042	1.04833	1.03042	1.04833	1.46363
												30	1.18274	1.19122	1.83066	1.14279	0.887776	1.0465	1.09494	0.979867	0.984273	0.665148	0.955817	0.946002	1.71942	1.88784	0.995768	1.08927	0.995768	1.08927	1.83894	1.98427	1.26547	1.20119	1.08261	1.19122	1.83066	0.924689	1.88784	0.995768	1.08927	0.995768	1.08927	1.83894
												36	1.42534	1.2572	2.2748	1.28581	0.939552	1.26547	1.20119	1.0726	0.931882	0.930385	0.956042	0.971658	1.8958	1.91472	0.996216	0.895648	0.996216	0.895648	1.65819	1.93188	1.52066	1.18809	1.43215	1.5572	2.2748	0.963087	1.91472	0.996216	0.895648	0.996216	0.895648	1.65819
												42	1.42143	1.15658	2.06267	1.34904	0.946319	0.02066	1.18809	1.17011	0.019791	0.887175	0.890196	0.758976	1.86173	1.95247	0.955817	0.946002	0.955817	0.946002	1.8019	2.01979	1.82066	1.32118	1.54056	1.54658	2.06267	1.31204	1.95247	0.955817	0.946002	0.955817	0.946002	1.8019
												48	1.38703	1.18404	2.09178	1.22236	1.04995	0.02066	1.32118	1.44992	0.950096	0.855186	0.890196	0.828318	2.04747	2.54093	0.956042	0.971658	0.956042	0.971658	1.61099	1.9501	1.8903	1.62739	2.03653	2.18404	2.09178	1.78609	2.54093	0.956042	0.971658	0.956042	0.971658	1.61099
												54	1.18758	1.69911	1.90464	1.07578	1.09476	0.890295	1.62739	1.60585	0.842711	0.968217	0.890196	0.95073	2.0462	1.98126	0.890196	0.758976	0.890196	0.758976	1.64904	1.84271	2.00902	2.15074	1.99924	1.69911	1.90464	1.81595	1.98126	0.890196	0.758976	0.890196	0.758976	1.64904
												60	1.22913	1.3309	1.99831	0.994981	1.21032	0.009016	2.15074	1.64696	0.923077	1.0233	0.824346	0.975826	2.06892	1.75921	0.890196	0.828318	0.890196	0.828318	1.6992	1.92308	1.98653	1.9538	2.03653	2.3309	1.99831	1.67203	1.75921	0.890196	0.828318	0.890196	0.828318	1.6992
												66	1.31768	1.36075	1.81601	1.0063	1.14169	0.986532	1.9538	1.57234	0.020581	0.98406	0.786069	0.904781	1.94633	1.59239	0.890196	0.95073	0.890196	0.95073	1.74914	2.02058	2.09994	1.96996	1.74375	2.36075	1.81601	2.37283	1.59239	0.890196	0.95073	0.890196	0.95073	1.74914
												72	1.20975	1.46024	2.07769	1.322	1.25098	1.09994	1.96996	1.66634	0.953562	1.28545	0.857365	0.931858	1.88853	1.45083	0.824346	0.975826	0.824346	0.975826	2.06863	1.95356	1.73393	1.53661	2.03653	1.84602	2.07769	1.96669	1.45083	0.824346	0.975826	0.824346	0.975826	2.06863
												78	1.31835	1.39321	2.28217	1.28253	1.23517	1.33393	1.53661	1.59214	0.022262	1.39977	0.890196	1.36963	1.94665	1.3335	0.786069	0.904781	0.786069	0.904781	2.04394	2.02226	1.66181	1.65434	1.74435	1.93321	2.28217	2.69258	1.3335	0.786069	0.904781	0.786069	0.904781	2.04394
												84	1.3105	1.99698	2.27867	1.30065	1.33303	1.16181	1.65434	2.02636	0.883858	1.20717	0.927209	1.49489	1.62769	1.65151	0.857365	0.931858	0.857365	0.931858	2.19498	2.88386	2.10447	1.72405	2.03653	1.99698	2.27867	3.00119	1.65151	0.857365	0.931858	0.857365	0.931858	2.19498
												90	1.26546	1.51504	2.23442	1.18884	1.35566	1.10447	1.72405	2.02941	1.93325	1.52358	0.890196	1.84702	1.8433	2.46055	0.890196	1.36963	0.890196	1.36963	2.74017	2.93325	2.2429	2.02062	2.25526	1.51504	2.23442	2.71107	2.46055	0.890196	1.36963	0.890196	1.36963	2.74017
												96	1.36995	1.84741	2.26413	1.39771	1.47586	1.2429	2.02062	1.99363	1.91294	1.41391	0.916291	1.88271	1.84745	1.80226	0.927209	1.49489	0.927209	1.49489	2.02827	2.91294	1.93943	1.88846	2.03652	1.84741	2.26413	2.78705	1.80226	0.927209	1.49489	0.927209	1.49489	2.02827
												102	1.37101	2.13036	2.32094	1.32948	1.63822	1.39429	1.88846	2.00199	2.13392	1.65521	0.916291	1.56439	1.83286	1.36715	0.890196	1.84702	0.890196	1.84702	2.09086	3.13392	1.99545	2.14227	1.8195	2.13036	2.32094	2.78726	1.36715	0.890196	1.84702	0.890196	1.84702	2.09086
												108	1.53414	2.27393	2.20689	1.58655	1.77854	1.99545	2.14227	2.3277	1.78743	1.37565	1.42208	1.70983	1.97839	1.66315	0.916291	1.88271	0.916291	1.88271	2.08521	2.78743	2.26965	2.18555	2.03653	2.27393	2.20689	1.98705	1.66315	0.916291	1.88271	0.916291	1.88271	2.08521
												114	1.8795	2.30679	2.16865	1.74619	1.95735	2.26965	2.18555	2.83784	2.83742	1.65055	1.54794	1.90693	1.81599	1.63055	0.916291	1.56439	0.916291	1.56439	2.20603	3.83742	2.13052	2.39483	1.97174	2.30679	2.16865	2.71124	1.63055	0.916291	1.56439	0.916291	1.56439	2.20603
												120	1.94466	2.22599	2.23136	1.27356	1.92675	2.13052	1.94832	2.75616	2.84291	1.71637	1.48907	1.46618	1.88874	2.34763	1.42208	1.70983	1.42208	1.70983	1.57294	3.84291	2.16888	2.4358	2.53653	2.22599	2.23136	2.67559	2.34763	1.42208	1.70983	1.42208	1.70983	1.57294
												126	1.78005	2.04783	2.38282	2.1212	2.0222	2.16888	2.1358	2.95112	2.7321	1.74406	2.09877	1.56089	1.73048	2.091	1.54794	1.90693	1.54794	1.90693	2.53459	3.7321	2.65576	2.52426	2.97323	2.04783	2.38282	2.74688	2.091	1.54794	1.90693	1.54794	1.90693	2.53459
												132	2.15936	2.14922	2.19917	2.53592	2.4467	2.65576	2.12426	2.36288	2.09138	1.52981	1.77895	1.43359	1.81324	1.73449	1.48907	2.46617	1.48907	1.46618	1.57894	4.09138	2.86399	2.86257	2.42922	2.14922	2.19917	2.70543	1.73449	1.48907	2.46617	1.48907	1.46618	1.57894
												138	2.24988	2.30794	2.30086	1.99822	2.60834	2.86399	1.86257	2.87388	2.77196	1.61389	2.81579	1.53007	1.88758	1.81439	2.09877	2.56089	2.09877	2.56089	2.62347	3.77196	2.72046	2.69902	2.94617	2.30794	2.30086	2.73616	1.81439	2.09877	2.56089	2.09877	2.56089	2.62347
												144	2.39253	2.28621	2.18666	3.15852	3.26559	2.72046	1.69902	3.18428	3.02944	1.89167	2.8464	1.59923	1.85023	2.41861	1.77895	3.43359	1.77895	1.43359	1.66083	4.02944	3.08678	2.75956	3.03653	2.28621	3.18666	3.02489	2.41861	1.77895	3.43359	1.77895	1.43359	1.66083
												150	2.38316	2.26613	2.50732	2.85558	3.91466	3.08678	1.75956	3.63474	1.92149	1.82831	2.15356	1.62852	2.1964	2.08746	2.81579	2.53007	2.81579	1.53007	1.73056	3.9215	3.08908	1.92438	3.02703	2.26613	3.50732	2.71569	2.08746	2.81579	2.53007	2.81579	1.53007	1.73056
												156	2.41242	2.5283	2.45013	3.17788	4.76468	3.08908	1.92438	3.39447	3.01713	1.68149	2.09852	1.36965	2.6521	2.53841	2.8464	3.59923	2.8464	1.59923	2.59084	4.01713	2.74611	2.58941	2.02922	2.5283	2.45013	2.74077	2.53841	2.8464	3.59923	2.8464	1.59923	2.59084
												162	2.41247	1.97585	2.36282	3.24215	4.96621	4.14611	1.58941	2.55378	3.87302	1.78659	2.81607	1.79733	2.82389	2.08507	2.15356	4.62852	2.15356	1.62852	1.66083	3.87302	2.80597	2.4838	3.22222	2.97585	2.36282	2.81485	2.08507	2.15356	4.62852	2.15356	1.62852	1.66083
												168	2.46256	1.76072	2.19977	2.20103	4.9563	4.20597	1.4838	2.35652	3.02301	2.44925	3.14223	1.84785	3.28568	2.14142	2.09852	4.36965	2.09852	2.36965	1.92786	4.02301	2.51396	2.2232	2.03652	2.76072	4.19977	3.8	2.14142	2.09852	4.36965	2.09852	2.36965	1.92786
												174	2.49344	1.97235	2.26135	2.69983	4.92846	4.51396	2.2232	2.5374	3.0137	2.62372	3.10731	1.91983	3.77256	2.25571	2.81607	4.79733	2.81607	1.79733	2.71409	4.0137	2.98451	2.5893	2.22138	2.97235	3.66135	2.75603	2.25571	2.81607	4.79733	2.81607	1.79733	2.71409
												180	2.57868	1.97941	2.47168	3.92637	4.22287	5.29845	2.5893	3.0952	2.74917	2.61882	3.14223	1.83196	3.27527	3.94463	3.14223	4.84785	3.14223	1.84785	2.54559	3.74917	2.72886	2.71015	3.03652	2.97941	3.74717	3.66669	3.94463	3.14223	4.84785	3.14223	1.84785	2.54559
												186	2.71542	2.29313	2.48481	3.18507	3.31656	5.57289	2.71015	3.39511	3.02763	2.35523	3.14223	1.73026	4.39461	3.43018	3.10731	4.91983	3.10731	1.91983	2.62641	4.02763	2.68117	2.61528	3.0795	3.29313	3.84812	3.7001	3.43018	3.10731	4.91983	3.10731	1.91983	2.62641
												192	2.97028	2.09255	2.24798	2.9699	3.10202	5.68117	2.61528	3.72363	3.01713	2.12949	3.09863	1.89637	3.4669	3.32371	3.14223	4.83195	3.14223	1.83196	2.61696	4.01713	2.93208	2.66815	2.2232	3.09255	2.24798	3.76272	3.32371	3.14223	4.83195	3.14223	1.83196	2.61696
												198	3.21187	2.31589	2.17852	3.83377	3.38552	6.03208	2.66815	2.95575	2.87426	2.00339	3.15907	1.78439	4.68793	3.0095	3.14223	3.73026	3.14223	1.73026	3.64931	3.87426	2.12031	2.66967	2.5893	3.31589	4.17852	2.83356	3.0095	3.14223	3.73026	3.14223	1.73026	3.64931
												204	2.9726	2.21093	2.38096	3.33821	3.73889	6.12031	2.66967	3.14531	3.02742	2.00176	3.09863	1.89637	3.90694	3.40184	3.09863	4.89637	3.09863	2.89636	3.54537	4.02742	3.72191	2.55203	2.71015	3.21093	4.38096	3.83356	3.40184	3.09863	4.89637	3.09863	2.89636	3.54537
												210	2.97783	1.96867	2.33368	4.04758	3.97968	6.72191	2.55203	3.31889	2.95762	1.84206	3.15907	1.78439	5.10273	4.27576	3.15907	4.78439	3.15907	2.78439	3.7052	3.95762	3.32192	2.45203	3.03653	3.96867	4.33368	3.76672	4.27576	3.15907	4.78439	3.15907	2.78439	3.7052
