# Supplementary material for: A versatile cohesion manipulation system probes female reproductive age-related egg aneuploidy
Source: Nat Aging. 2025 Nov 3;5(11):2215–27. doi: 10.1038/s43587-025-00997-w (PMC12618256; doi:10.1038/s43587-025-00997-w)
Supplement: Supplementary file 21 — Statistical Source Data. [file 43587_2025_997_MOESM21_ESM.xlsx]

## Sheet: Sheet1
Figure 3C				Figure 3D				Figure 3E
Nanobody TRIM-Away				Nanobody TRIM-Away				Nanobody TRIM-Away
Gephyrin	GFP			Gephyrin	GFP			Gephyrin
0	2			14.28	75			0	1	1	1	1	1	1	1	1	1	1	1	1	1	1	1	0.937756	0.867974	1.1432	0.841977	1.00022	1	1	1	1	1	1	1	1	0.937756	1	0.867974
0	0			12.5	66.66			6	1.15065	0.943479	0.974615	1.10008	0.958422	1.1644	0.912035	1.03859	1.13943	0.956618	0.019706	0.956618	0.897515	1.03006	1.00011	0.855344	0.82844	1.14286	0.921161	1.08029	0.956618	0.974615	0.801805	0.019706	0.956618	1.1432	0.974615	1.1644	0.855344	1.01407	0.82844
0	3			27.27	72.72			12	1.04393	0.83351	0.878432	1.0795	0.999937	1.0107	0.877998	1.07154	1.19853	1.0436	0.724131	0.915171	0.928751	1.09004	1.00023	1.19534	0.902431	1.08283	0.926632	1.23816	0.915171	0.878432	0.855672	0.724131	0.915171	1.14286	0.878432	1.0107	1.19534	1.11026	0.902431
0	2							18	0.820652	0.759184	1.20291	0.956195	0.833494	1.10293	0.878233	0.923215	1.01283	0.985213	0.023002	0.831932	0.897863	0.989868	1.08713	1.00672	0.788907	1.02246	0.926632	1.09559	0.831932	1.20291	0.873425	0.023002	0.831932	1.08283	1.20291	1.10293	1.00672	1.11151	0.788907
0	3							24	0.910401	0.789741	0.855554	0.907714	0.916844	1.059	0.863834	1.03042	1.04833	1.035	0.919647	0.873668	0.960665	0.852684	1.13219	0.770099	0.874476	0.842131	0.87471	1.09749	0.873668	0.855554	0.855956	0.919647	0.873668	1.02246	0.855554	1.059	0.770099	1.12638	0.874476
0	1							30	0.954639	0.793109	0.957355	0.920399	0.833485	1.06708	0.961817	0.995768	1.08927	1.15666	0.022981	0.873668	0.960665	0.878278	1.13836	0.710861	0.681351	0.894949	1.00316	1.23253	0.873668	0.957355	0.97992	0.022981	0.873668	0.842131	0.957355	1.06708	0.710861	1.09708	0.681351
2	0							36	0.90505	0.82348	0.960099	0.862601	0.956842	1.2194	0.827917	0.996216	0.895648	0.811501	0.750085	0.91322	0.959555	1.03162	1.08687	0.812788	0.852074	1.0795	0.990624	1.09559	0.91322	0.960099	0.903119	0.750085	0.91322	0.894949	0.960099	1.2194	0.812788	1.14957	0.852074
0	2							42	0.789005	0.794725	1.01523	0.839604	0.956803	1.01102	0.942544	0.955817	0.946002	0.811829	0.022981	0.799067	0.928751	1.03288	1.0435	1.12533	0.791413	1	0.947541	1.00574	0.799067	1.01523	0.94466	0.022981	0.799067	1.0795	1.01523	1.01102	1.12533	0.93404	0.791413
0	2							48	0.889535	0.788665	0.855077	0.852682	1.00019	1.04177	0.903143	0.956042	0.971658	1.94729	1.07155	1.3725	0.960665	1.03246	1.0435	0.986994	0.781068	1.20657	1.11804	1.20521	1.3725	0.855077	0.845472	1.07155	1.3725	1	0.855077	1.04177	0.986994	0.8405	0.781068
1	1							54	0.76792	0.742981	1.03289	0.827446	1.00019	0.962708	0.981914	0.890196	0.758976	2.16615	0.964207	0.913464	0.896581	1.03213	1.13836	1.03623	0.718548	1.26358	1.17633	1.21038	0.913464	1.03289	0.828287	0.964207	0.913464	1.20657	1.03289	0.962708	1.03623	0.892749	0.718548
0	0							60	0.722964	0.719913	0.844441	0.954795	1.03627	0.909581	1.03992	0.890196	0.828318	1.86299	1.523	1.86983	1.49335	1.03255	1.04325	1.125	0.707978	1.05543	1.23881	1.20075	1.86983	0.844441	0.94466	1.523	1.86983	1.26358	0.844441	0.909581	1.125	0.974188	0.707978
0	3							66	0.810095	0.735494	1.00101	0.914446	1.00019	1.01638	0.992977	0.890196	0.95073	1.82499	1.63473	1.9075	1.58359	1.04679	1.00023	1.18442	0.780824	1.14286	0.926694	1.32047	1.9075	1.00101	0.770102	1.63473	1.9075	1.05543	1.00101	1.01638	1.18442	1.47388	0.780824
0	0							72	0.879374	0.729692	0.868682	0.926539	1.13296	1.17687	0.850935	0.824346	0.975826	1.72158	2.02682	1.86983	1.8691	0.9293	0.747383	1.11864	0.791413	1.02246	0.975351	1.19463	1.86983	0.868682	0.770799	2.02682	1.86983	1.14286	0.868682	1.17687	1.11864	1.89112	0.791413
0	4							78	0.767304	0.738879	0.807112	0.971523	1.08354	1.01638	0.850056	0.786069	0.904781	1.58601	1.86749	1.74893	1.93347	1.13614	0.956978	1.26568	0.863413	0.894653	1.17029	1.15292	1.74893	0.807112	0.901958	1.86749	1.74893	1.02246	0.807112	1.01638	1.26568	2.00835	0.863413
0	0							84	0.735806	0.719913	1.01879	0.936422	1.16659	1.23557	0.756322	0.857365	0.931858	1.81744	1.96022	1.79043	1.93347	1.13579	1.09116	1.05282	0.791413	0.952434	1.17029	1.25779	1.79043	1.01879	1.02338	1.96022	1.79043	0.894653	1.01879	1.23557	1.05282	1.50128	0.791413
0	1							90	0.800786	0.773329	0.721568	0.936422	0.954835	1.01638	0.864145	0.890196	1.36963	1.81753	2.0268	1.87343	1.92649	1.39071	1.13836	1.32161	0.758329	1.01609	1.25743	1.25033	1.87343	0.721568	0.905258	2.0268	1.87343	0.952434	0.721568	1.01638	1.32161	1.9409	0.758329
0	2							96	0.879125	0.807962	1.01786	0.902669	0.942259	1.01638	0.971905	0.927209	1.49489	1.97064	1.83131	1.72794	1.96451	1.63701	1.13836	1.06252	0.878123	1.08283	1.25367	1.23253	1.72794	1.01786	0.770714	1.83131	1.72794	1.01609	1.01786	1.01638	1.06252	1.90318	0.878123
1	2							102	0.822513	0.719821	1.00156	0.94011	0.942259	0.962979	0.936029	0.890196	1.84702	1.98216	2.07226	2.69478	1.93132	1.72485	1.13863	1.18757	0.878123	0.944246	1.05876	1.13388	2.69478	1.00156	0.787469	2.07226	2.69478	1.08283	1.00156	0.962979	1.18757	1.88532	0.878123
2	1							108	0.831915	0.703877	0.762253	0.966755	0.830111	0.765923	0.88355	0.916291	1.88271	1.97064	2.02682	1.75442	1.8691	1.6465	1.09116	1.26584	0.908693	0.842428	1.17607	1.31483	1.75442	0.762253	0.865844	2.02682	1.75442	0.944246	0.762253	0.765923	1.26584	2.91307	0.908693
0	2							114	0.920485	0.718484	1.01803	0.980364	0.913168	0.941515	0.818137	0.916291	1.56439	2.29557	1.79813	1.79404	2.03471	1.52662	1.13809	1.06246	0.791413	1.07181	0.926419	1.13388	1.79404	1.01803	0.864779	1.79813	1.79404	0.842428	1.01803	0.941515	1.06246	1.91769	0.791413
0	2							120	0.808058	0.711804	0.773652	0.964024	0.830333	0.941515	0.850935	1.42208	1.70983	2.14529	2.05418	1.83365	1.8691	1.70773	1.09116	1.19534	0.737581	0.952077	1.11771	1.08469	1.83365	0.773652	1.04552	2.05418	1.83365	1.07181	0.773652	0.941515	1.19534	1.89027	0.737581
1	1							126	0.739312	0.768467	1.00084	0.940072	0.83708	0.962478	0.736333	1.54794	1.90693	2.31173	2.02302	1.84848	1.90021	1.66935	1.28065	1.13256	0.749896	1.02246	1.11455	1.08469	1.84848	1.00084	1.12509	2.02302	1.84848	0.952077	1.00084	0.962478	1.13256	1.5465	0.749896
0	3							132	0.775457	0.711624	1.02235	0.91293	0.622712	0.909022	0.779775	1.48907	1.46618	2.42251	1.82771	1.71821	1.96578	1.54483	1.86167	1.12533	0.863157	1.02246	1.02929	1.13201	1.71821	1.02235	1.01961	1.82771	1.71821	1.02246	1.02235	0.909022	1.12533	1.76586	0.863157
0	0							138	0.736249	0.703877	0.903021	0.780952	0.579767	0.868143	0.700115	2.09877	1.56089	2.08751	2.07528	1.79404	1.96451	2.2794	1.93644	1.26568	0.984648	0.952434	1.08365	1.18334	1.79404	0.903021	1.04552	2.07528	1.79404	1.02246	0.903021	0.868143	1.26568	1.77372	0.984648
1	0							144	0.959968	0.711805	0.704842	0.784017	0.507247	0.923979	0.810135	1.77895	1.43359	2.66666	2.01972	1.79404	1.96431	2.53396	1.50266	1.19534	0.833164	0.842049	0.977709	1.33733	1.79404	0.704842	0.017825	2.01972	1.79404	0.952434	0.704842	0.923979	1.19534	1.90472	0.833164
0	0							150	1.02202	0.71911	0.990302	0.784548	0.404752	0.972523	0.832247	2.81579	1.53007	2.67809	2.96076	1.83365	1.96559	2.10745	1.50268	1.06595	0.87471	0.962774	0.926358	1.13388	1.83365	0.990302	1.08912	2.96076	1.83365	0.842049	0.990302	0.972523	1.06595	1.44748	0.87471
0	2							156	0.979326	0.702991	0.818991	0.890815	0.456522	0.868143	0.850056	2.8464	1.59923	2.12204	1.9023	1.83365	2.07159	2.31095	2.00515	1	0.874879	1.07181	1.11455	1.31483	1.83365	0.818991	0.017825	1.9023	1.83365	0.962774	0.818991	0.868143	1	1.81961	0.874879
0	3							162	0.883854	0.719821	0.901003	0.795416	0.489247	0.777854	0.960135	2.15356	1.62852	2.81711	1.89123	1.93811	2.00015	2.28674	1.80478	1.06591	0.765604	1.27858	0.990973	1.25986	1.93811	0.901003	1.10051	1.89123	1.93811	1.07181	0.901003	0.777854	1.06591	2.0886	0.765604
0	1							168	0.954074	0.727654	0.781923	0.865034	0.606059	0.874914	0.755881	2.09852	1.36965	2.29769	1.89303	1.79404	1.93352	2.29793	1.79152	1.05282	0.795348	1.27815	0.875	1.31483	1.79404	0.781923	0.017825	1.89303	1.79404	1.27858	0.781923	0.874914	1.05282	2.38726	0.795348
0								174	0.855632	0.735764	0.801681	0.964024	0.652293	0.778073	0.6441	2.81607	1.79733	2.61618	1.79696	1.75442	1.96573	2.6459	2.12938	1.25029	0.795305	1.07982	1.02328	1.26527	1.75442	0.801681	0.960016	1.79696	1.75442	1.27815	0.801681	0.778073	1.25029	1.92851	0.795305
1								180	0.832133	0.894874	1.01926	0.859105	0.869777	0.826892	0.836215	3.14223	1.84785	2.91562	1.76637	1.79386	1.90122	2.45744	1.99161	1.24356	0.729069	0.902073	1.02328	1.25717	1.79386	1.01926	1.01782	1.76637	1.79386	1.07982	1.01926	0.826892	1.24356	2.9738	0.729069
								186	0.891562	0.703605	1.00011	0.846042	0.869555	0.739258	0.907879	3.10731	1.91983	2.84135	1.82754	2.02549	1.9014	3.02199	2.21274	0.921168	0.69424	1.08686	0.926358	1.32573	2.02549	1.00011	1.12002	1.82754	2.02549	0.902073	1.00011	0.739258	0.921168	2.37711	0.69424
								192	0.894014	0.968238	0.801534	0.839953	0.830111	0.802483	0.800165	3.14223	1.83196	1.68707	1.7223	1.83365	2.0002	2.70363	1.99161	0.986994	0.725432	0.909077	1.05901	1.15518	1.83365	0.801534	1.33634	1.7223	1.83365	1.08686	0.801534	0.802483	0.986994	2.86564	0.725432
								198	0.785848	0.731491	1.00182	0.766834	1.06076	0.914651	0.799735	3.14223	1.73026	1.83828	2.35002	2.02549	1.93137	2.71832	1.79152	1.16576	0.874879	1.01579	0.999965	1.38357	2.02549	1.00182	1.18082	1.35002	2.02549	0.909077	1.00182	0.914651	1.16576	2.78116	0.874879
								204	0.64486	0.70807	1.01762	0.824038	0.895253	0.826617	0.801819	3.09863	1.89637	2.39933	2.44987	1.89329	1.86234	2.33188	2.11618	1.33252	0.916629	1.01609	0.926632	1.2107	1.89329	1.01762	1.07812	1.44987	1.89329	1.01579	1.01762	0.826617	1.33252	2.82284	0.916629
								210	0.995797	0.964772	1.00179	0.751752	0.809309	0.714671	0.755918	3.15907	1.78439	2.23191	2.77579	2.03403	1.89303	2.31397	2.00024	1.35755	0.994947	0.878952	1.33252	1.31397	2.03403	1.00179	1.02823	1.77579	2.03403	1.01609	1.00179	0.714671	1.35755	2.89272	0.994947
								GFP
								0	1	1.08129	1	1	1	1	1	1	1.04856	1	1	1	1	1	1	1	1	1.08129	1	1	1	1	1	1	1.04856	1	1	1.03571	1.23726
								6	1.29184	1.32619	1.03859	1.13943	1.03859	1.13943	0.834882	1.0968	1.12922	1.1892	0.957807	1.12731	1.18935	1.12922	0.992679	1.22222	1.29184	1.32619	1.03859	1.13943	1.03859	1.13943	0.834882	1.0968	1.12922	1.1892	0.957807	1.08306	1.56592
								12	0.806603	1.27549	1.07154	1.19853	1.07154	1.19853	0.904882	1.067	1.05568	1.14147	0.888654	1.31236	1.08192	1.05568	1.05368	0.040183	0.806603	1.27549	1.07154	1.19853	1.07154	1.19853	0.904882	1.067	1.05568	1.14147	0.888654	1.25745	1.72484
								18	1.29368	1.42823	0.923215	1.01283	0.923215	1.01283	0.958758	0.898961	1.06231	1.15736	0.65795	1.5	0.93088	1.06231	1.1225	0.972941	1.29368	1.42823	0.923215	1.01283	0.923215	1.01283	0.958758	0.898961	1.06231	1.15736	0.65795	1.04958	1.77348
								24	1.35786	1.72124	1.03042	1.04833	1.03042	1.04833	1.46363	1.51867	1.5465	1.89197	0.822437	1.78336	0.637595	1.0465	1.09494	0.044648	1.35786	1.72124	1.03042	1.04833	1.03042	1.04833	1.46363	1.51867	1.5465	1.89197	0.822437	1.2574	1.98728
								30	1.71942	1.88784	0.995768	1.08927	0.995768	1.08927	1.83894	1.98427	1.26547	1.71535	1.27306	1.74955	0.630501	1.26547	1.20119	1.08261	1.71942	1.88784	0.995768	1.08927	0.995768	1.08927	1.83894	1.98427	1.26547	1.71535	1.27306	1.19122	1.83066
								36	1.8958	1.91472	0.996216	0.895648	0.996216	0.895648	1.65819	1.93188	1.62066	1.56267	1.79646	1.66982	1.00275	1.52066	1.18809	1.43215	1.8958	1.91472	0.996216	0.895648	0.996216	0.895648	1.65819	1.93188	1.62066	1.56267	1.79646	1.5572	2.2748
								42	1.86173	1.95247	0.955817	0.946002	0.955817	0.946002	1.8019	2.01979	1.82066	1.99448	1.62055	2.14575	1.18886	1.82066	1.32118	1.54056	1.86173	1.95247	0.955817	0.946002	0.955817	0.946002	1.8019	2.01979	1.82066	1.99448	1.62055	1.54658	2.06267
								48	2.04747	2.54093	0.956042	0.971658	0.956042	0.971658	1.61099	1.9501	1.8903	2.08109	1.6895	2.48015	1.53423	1.8903	1.62739	2.03653	2.04747	2.54093	0.956042	0.971658	0.956042	0.971658	1.61099	1.9501	1.8903	2.08109	1.6895	2.18404	2.09178
								54	2.0462	1.98126	0.890196	0.758976	0.890196	0.758976	1.64904	1.84271	2.00902	2.97298	2.65161	2.07005	1.59115	2.00902	2.15074	1.99924	2.0462	1.98126	0.890196	0.758976	0.890196	0.758976	1.64904	1.84271	2.00902	2.97298	2.65161	1.69911	1.90464
								60	2.06892	1.75921	0.890196	0.828318	0.890196	0.828318	1.6992	1.92308	1.98653	3.08109	1.67569	2.20192	1.70962	1.98653	1.9538	2.03653	2.06892	1.75921	0.890196	0.828318	0.890196	0.828318	1.6992	1.92308	1.98653	3.08109	1.67569	2.3309	1.99831
								66	1.94633	1.59239	0.890196	0.95073	0.890196	0.95073	1.74914	2.02058	2.09994	2.06235	2.68271	3.00616	2.4941	2.09994	1.96996	1.74375	1.94633	1.59239	0.890196	0.95073	0.890196	0.95073	1.74914	2.02058	2.09994	2.06235	2.68271	2.36075	1.81601
								72	1.88853	1.45083	0.824346	0.975826	0.824346	0.975826	2.06863	1.95356	2.33393	2.39185	2.26516	3.48594	3.33665	1.73393	1.53661	2.03653	1.88853	1.45083	0.824346	0.975826	0.824346	0.975826	2.06863	1.95356	2.33393	2.39185	2.26516	1.84602	2.07769
								78	1.94665	1.3335	0.786069	0.904781	0.786069	0.904781	2.04394	2.02226	2.16181	2.36739	2.71382	3.43359	3.88697	1.66181	1.65434	1.74435	1.94665	1.3335	0.786069	0.904781	0.786069	0.904781	2.04394	2.02226	2.16181	2.36739	2.71382	1.93321	2.28217
								84	1.62769	1.65151	0.857365	0.931858	0.857365	0.931858	2.19498	2.88386	2.10447	3.04059	2.36826	3.86324	3.72291	2.10447	1.72405	2.03653	1.62769	1.65151	0.857365	0.931858	0.857365	0.931858	2.19498	2.88386	2.10447	3.04059	2.36826	1.99698	2.27867
								90	1.8433	2.46055	0.890196	1.36963	0.890196	1.36963	2.74017	2.93325	2.2429	2.89476	2.60686	3.74964	4.18967	2.2429	2.02062	2.25526	1.8433	2.46055	0.890196	1.36963	0.890196	1.36963	2.74017	2.93325	2.2429	2.89476	2.60686	1.51504	2.23442
								96	1.84745	1.80226	0.927209	1.49489	0.927209	1.49489	2.02827	2.91294	2.39429	3.03653	3.65795	4.3902	4.02455	1.93943	1.88846	2.03652	1.84745	1.80226	0.927209	1.49489	0.927209	1.49489	2.02827	2.91294	2.39429	3.03653	3.65795	1.84741	2.26413
								102	1.83286	1.36715	0.890196	1.84702	0.890196	1.84702	2.09086	3.13392	1.99545	3.02258	2.74492	4.24945	4.35038	1.99545	2.14227	1.8195	1.83286	1.36715	0.890196	1.84702	0.890196	1.84702	2.09086	3.13392	1.99545	3.02258	2.74492	2.13036	2.32094
								108	1.97839	1.66315	0.916291	1.88271	0.916291	1.88271	2.08521	2.78743	2.26965	3.03653	2.76366	5.21936	4.35069	2.26965	2.18555	2.03653	1.97839	1.66315	0.916291	1.88271	0.916291	1.88271	2.08521	2.78743	2.26965	3.03653	2.76366	2.27393	2.20689
								114	1.81599	1.63055	0.916291	1.56439	0.916291	1.56439	2.20603	3.83742	2.13052	2.96574	3.63753	4.40306	3.67393	2.13052	2.39483	1.97174	1.81599	1.63055	0.916291	1.56439	0.916291	1.56439	2.20603	3.83742	2.13052	2.96574	3.63753	2.30679	2.16865
								120	1.88874	2.34763	1.42208	1.70983	1.42208	1.70983	1.57294	3.84291	2.16888	4.03653	2.66416	4.79946	4.17799	2.16888	2.4358	2.53653	1.88874	2.34763	1.42208	1.70983	1.42208	1.70983	1.57294	3.84291	2.16888	4.03653	2.66416	2.22599	2.23136
								126	1.73048	2.091	1.54794	1.90693	1.54794	1.90693	2.53459	3.7321	2.65576	3.93496	2.68965	4.45405	4.53746	2.65576	2.52426	2.97323	1.73048	2.091	1.54794	1.90693	1.54794	1.90693	2.53459	3.7321	2.65576	3.93496	2.68965	2.04783	2.38282
								132	1.81324	1.73449	1.48907	2.46617	1.48907	1.46618	1.57894	4.09138	2.86399	4.04059	3.66402	5.29895	4.37043	2.86399	2.86257	2.42922	1.81324	1.73449	1.48907	2.46617	1.48907	1.46618	1.57894	4.09138	2.86399	4.04059	3.66402	2.14922	2.19917
								138	1.88758	1.81439	2.09877	2.56089	2.09877	2.56089	2.62347	3.77196	2.72046	3.09267	2.77697	4.5164	5.21262	2.72046	2.69902	2.94617	1.88758	1.81439	2.09877	2.56089	2.09877	2.56089	2.62347	3.77196	2.72046	3.09267	2.77697	2.30794	2.30086
								144	1.85023	2.41861	1.77895	3.43359	1.77895	1.43359	1.66083	4.02944	3.08678	4.03653	3.69064	4.25752	4.68477	3.08678	2.75956	3.03653	1.85023	2.41861	1.77895	3.43359	1.77895	1.43359	1.66083	4.02944	3.08678	4.03653	3.69064	2.28621	3.18666
								150	2.1964	2.08746	2.81579	2.53007	2.81579	1.53007	1.73056	3.9215	3.08908	4.02092	3.71726	4.8665	4.39588	3.08908	1.92438	3.02703	2.1964	2.08746	2.81579	2.53007	2.81579	1.53007	1.73056	3.9215	3.08908	4.02092	3.71726	2.26613	3.50732
								156	2.6521	2.53841	2.8464	3.59923	2.8464	1.59923	2.59084	4.01713	4.14611	4.04018	3.6276	4.77966	5.16418	2.74611	2.58941	2.02922	2.6521	2.53841	2.8464	3.59923	2.8464	1.59923	2.59084	4.01713	4.14611	4.04018	3.6276	2.5283	2.45013
								162	2.82389	2.08507	2.15356	4.62852	2.15356	1.62852	1.66083	3.87302	4.20597	3.82258	4.60431	4.66399	4.8788	2.80597	2.4838	3.22222	2.82389	2.08507	2.15356	4.62852	2.15356	1.62852	1.66083	3.87302	4.20597	3.82258	4.60431	2.97585	2.36282
								168	3.28568	2.14142	2.09852	4.36965	2.09852	2.36965	1.92786	4.02301	4.51396	4.04018	3.65076	4.28565	4.82839	2.51396	2.2232	2.03652	3.28568	2.14142	2.09852	4.36965	2.09852	2.36965	1.92786	4.02301	4.51396	4.04018	3.65076	2.76072	4.19977
								174	3.77256	2.25571	2.81607	4.79733	2.81607	1.79733	2.71409	4.0137	5.29845	4.18732	4.60338	4.75619	5.044	2.98451	2.5893	2.22138	3.77256	2.25571	2.81607	4.79733	2.81607	1.79733	2.71409	4.0137	5.29845	4.18732	4.60338	2.97235	3.66135
								180	3.27527	3.94463	3.14223	4.84785	3.14223	1.84785	2.54559	3.74917	5.57289	5.03572	4.58099	5.4295	4.17475	2.72886	2.71015	3.03652	3.27527	3.94463	3.14223	4.84785	3.14223	1.84785	2.54559	3.74917	5.57289	5.03572	4.58099	2.97941	3.74717
								186	4.39461	3.43018	3.10731	4.91983	3.10731	1.91983	2.62641	4.02763	5.68117	5.22222	6.03391	5.27099	4.1859	2.68117	2.61528	3.0795	4.39461	3.43018	3.10731	4.91983	3.10731	1.91983	2.62641	4.02763	5.68117	5.22222	6.03391	3.29313	3.84812
								192	3.4669	3.32371	3.14223	4.83195	3.14223	1.83196	2.61696	4.01713	6.03208	5.04018	6.27472	5.7502	4.81835	2.93208	2.66815	2.2232	3.4669	3.32371	3.14223	4.83195	3.14223	1.83196	2.61696	4.01713	6.03208	5.04018	6.27472	3.09255	2.24798
								198	4.68793	3.0095	3.14223	3.73026	3.14223	1.73026	3.64931	3.87426	6.12031	4.97294	5.57795	5.28984	3.91565	2.12031	2.66967	2.5893	4.68793	3.0095	3.14223	3.73026	3.14223	1.73026	3.64931	3.87426	6.12031	4.97294	5.57795	3.31589	4.17852
								204	3.90694	3.40184	3.09863	4.89637	3.09863	2.89636	3.54537	4.02742	6.72191	5.04465	5.80987	5.45091	4.61365	3.72191	2.55203	2.71015	3.90694	3.40184	3.09863	4.89637	3.09863	2.89636	3.54537	4.02742	6.72191	5.04465	5.80987	3.21093	4.38096
								210	5.10273	4.27576	3.15907	4.78439	3.15907	2.78439	3.7052	3.95762	6.09138	5.08261	6.63985	6.15482	4.0618	3.32192	2.45203	3.03653	5.10273	4.27576	3.15907	4.78439	3.15907	2.78439	3.7052	3.95762	6.09138	5.08261	6.63985	3.96867	4.33368
