# Supplementary material for: A versatile cohesion manipulation system probes female reproductive age-related egg aneuploidy
Source: Nat Aging. 2025 Nov 3;5(11):2215–27. doi: 10.1038/s43587-025-00997-w (PMC12618256; doi:10.1038/s43587-025-00997-w)
Supplement: Supplementary file 23 — Statistical Source Data. [file 43587_2025_997_MOESM23_ESM.xlsx]

## Sheet: Sheet1
Figure 5 B						Figure 5D
DMSO	30 min	60 min	90 min			DMSO	30 min	60 min	90 min
0.354264	0.32006	0.17937	0.175936			DMSO	dTAG-13 30 min	dTAG-13 60 min	dTAG-13 90 min
0.347468	0.25167	0.183828	0.175246			0	2	8	9
0.334468	0.274465	0.155976	0.215598			0	4	6	11
0.326033	0.26394	0.156936	0.16542			0	3	2	13
0.455757	0.34427	0.200814	0.177338			0	2	3	12
0.407767	0.415618	0.14926	0.185145			0	0	5	10
0.460985	0.254974	0.191674	0.153467			0	0	3	5
0.530996	0.172053	0.175202	0.170131			0	1	4	6
0.536147	0.247957	0.19523	0.182327			0	2	6	7
0.506405	0.263892	0.195255	0.152468			1	3	3	6
0.475775	0.179778	0.178727	0.157807			0	2	1	1
0.448958	0.239505	0.182612	0.167203			2	2	2	6
0.361642	0.154972	0.197778	0.166513			1	5	4	8
0.32565	0.24056	0.212876	0.130446			0	1	3	10
0.423055	0.41814	0.156941	0.117693			0	0	4	13
0.346665	0.141184	0.185015	0.116038			0	0	5	12
0.384063	0.22091	0.180705	0.096552			0	2	2	11
0.323602	0.223175	0.20046	0.17256			0	1	3	9
0.468757	0.40859	0.193486	0.157748			0	2	4	7
0.420172	0.244744	0.168495	0.150864			0	1	5	5
0.436336		0.226763	0.173029			0	1	1	13
0.398068		0.202986	0.14062			1	2	8	7
0.408867		0.185576	0.160624				3	10	9
		0.212976	0.118801					5	7
		0.240888	0.118295					3
		0.235064
		0.214501
		0.204502
