# Supplementary material for: A versatile cohesion manipulation system probes female reproductive age-related egg aneuploidy
Source: Nat Aging. 2025 Nov 3;5(11):2215–27. doi: 10.1038/s43587-025-00997-w (PMC12618256; doi:10.1038/s43587-025-00997-w)
Supplement: Supplementary file 24 — Statistical Source Data. [file 43587_2025_997_MOESM24_ESM.xlsx]

## Sheet: Figure 6
Figure 6C						Figure 6D
DMSO		dTAG-13				DMSO	IgG TRIM-AWAY
IgG TRIM-Away	CENP-A TRIM-AWAY	IgG TRIM-Away	CENP-A TRIM-AWAY			0	1	1	1	1	1	1	1	1	1	1	1	1	1	1	1	1	1	1	1	1	1	1	1	1	1	1	1	1	1
0.726677	0.368227	1.20855	0.339756			6	0.817135	0.885909	1.05328	1.01705	0.995896	1.04925	1.1545	1.07933	1.09392	0.800852	1.15117	0.942842	0.729126	0.804218	1.01016	1.04338	0.937756	0.867974	1.1432	0.841977	1.00022	0.943479	0.974615	1.10008	0.958422	1.1644	0.912035	0.019706	0.956618
0.860577	0.416945	1.19206	0.339814			12	0.901651	1.05436	1.09826	0.88469	0.999471	0.822343	1.08534	1.12505	1.26662	0.700276	1.00942	1.06431	0.873512	0.829491	0.928716	0.919905	0.855344	0.82844	1.14286	0.921161	1.08029	0.83351	0.878432	1.0795	0.999937	1.0107	0.877998	0.724131	0.915171
0.885368	0.516277	0.517945	0.381686			18	0.887759	0.999204	1.11248	0.841625	0.956349	0.947683	1.14221	0.905095	1.34068	0.783686	1.08888	1.04178	0.968496	0.980557	0.928716	0.913189	1.19534	0.902431	1.08283	0.926632	1.23816	0.759184	1.20291	0.956195	0.833494	1.10293	0.878233	0.023002	0.831932
1.00512	0.595364	0.547625	0.398251			24	0.861564	0.920176	1.17361	0.945753	0.999664	0.928302	1.07199	0.904643	1.24078	0.867827	0.9443	1.33193	0.962368	0.775993	0.95228	0.652311	1.00672	0.788907	1.02246	0.926632	1.09559	0.789741	0.855554	0.907714	0.916844	1.059	0.863834	0.919647	0.873668
1.14287	0.687507	0.559703	0.46037			30	1.00514	0.970191	0.99926	1.20029	0.943194	1.10035	0.980973	1.15592	0.950229	0.837953	0.909377	1.03363	0.857492	0.90517	0.96969	0.851427	0.770099	0.874476	0.842131	0.87471	1.09749	0.793109	0.957355	0.920399	0.833485	1.06708	0.961817	0.022981	0.873668
1.15662	0.735822	0.5987	0.526976			36	0.932181	0.849196	1.08626	1.14273	0.921408	0.92809	1.0237	0.957107	1.05354	0.875728	1.16779	1.37664	0.666508	0.737325	0.904559	0.919463	0.710861	0.681351	0.894949	1.00316	1.23253	0.82348	0.960099	0.862601	0.956842	1.2194	0.827917	0.750085	0.91322
1.21391	0.744104	0.611124	0.564937			42	0.904281	1.07811	0.869676	1.1785	0.93116	0.924335	1.0075	1.07957	1.09264	0.910877	1.2673	1.24212	0.647629	0.980132	1.17123	0.846272	0.812788	0.852074	1.0795	0.990624	1.09559	0.794725	1.01523	0.839604	0.956803	1.01102	0.942544	0.022981	0.799067
1.49758	0.798631	0.624065	0.572185			48	0.828715	0.99366	0.958274	0.978312	1.02934	0.908348	0.938451	1.20449	1.05045	0.901846	0.969415	1.2793	0.693109	1.07292	1.23644	0.963104	1.12533	0.791413	1	0.947541	1.00574	0.788665	0.855077	0.852682	1.00019	1.04177	0.903143	1.07155	1.3725
1.51208	0.883182	0.630105	0.574945			54	0.916316	1.05279	0.964944	0.949603	1.00792	0.874109	0.950457	0.929304	1.05748	0.900537	1.01529	1.1975	0.749358	1.14297	1.0909	1.08806	0.986994	0.781068	1.20657	1.11804	1.20521	0.742981	1.03289	0.827446	1.00019	0.962708	0.981914	0.964207	0.913464
1.56454	0.915967	0.63183	0.587369			60	0.77552	0.979638	1.07748	0.95937	1.07295	1.03782	1.10629	0.908108	0.988745	0.738766	0.960158	1.06996	0.912277	1.4328	1.16312	0.998876	1.03623	0.718548	1.26358	1.17633	1.21038	0.719913	0.844441	0.954795	1.03627	0.909581	1.03992	1.523	1.86983
1.58352	0.938054	0.640803	0.613252			66	0.789322	0.939914	1.3714	1.08458	0.87494	0.950927	0.99377	1.1783	1.19747	0.698809	0.977854	0.881971	0.499996	1.28148	1.01763	1.00338	1.125	0.707978	1.05543	1.23881	1.20075	0.735494	1.00101	0.914446	1.00019	1.01638	0.992977	1.63473	1.9075
1.58904	0.945991	0.641148	0.614632			72	0.838239	0.922997	0.99911	1.04873	1.08123	0.958863	0.890618	1.09091	1.10683	0.796865	1.00511	0.888913	0.54485	1.20625	1.07132	1.04865	1.18442	0.780824	1.14286	0.926694	1.32047	0.729692	0.868682	0.926539	1.13296	1.17687	0.850935	1.02682	1.86983
1.73226	0.947026	0.652019	0.618659			78	0.828557	1.12448	1.01983	1.33892	1.13794	0.873692	0.985044	1.09835	1.15871	0.689241	0.991368	0.912716	0.520161	0.980132	0.994947	0.99853	1.11864	0.791413	1.02246	0.975351	1.19463	0.738879	0.807112	0.971523	1.08354	1.01638	0.850056	0.867495	1.74893
1.84309	0.950477	0.683769	0.620384			84	0.857405	0.957549	1.03246	1.4581	0.968327	1.05772	0.884492	1.17003	1.1368	0.818958	0.974432	0.940341	0.959516	1.03184	1.17084	0.903227	1.26568	0.863413	0.894653	1.17029	1.15292	0.719913	1.01879	0.936422	1.16659	1.23557	0.756322	0.960216	1.79043
1.9338	0.954274	0.717761	0.620844			90	0.866459	1.05131	1.41354	1.66295	1.04078	1.25378	1.074	1.54438	1.08033	0.717423	1.00439	1.03086	0.961892	1.05536	1.07175	0.898889	1.05282	0.791413	0.952434	1.17029	1.25779	0.773329	0.721568	0.936422	0.954835	1.01638	0.864145	1.0268	1.87343
1.5853	0.962556	0.726734	0.626366			96	0.898071	1.00055	1.18691	1.54821	0.987483	0.970645	0.995446	1.19379	1.06886	0.743442	1.19789	0.989417	0.596278	1.27024	1.22491	0.99853	1.32161	0.758329	1.01609	1.25743	1.25033	0.807962	1.01786	0.902669	0.942259	1.01638	0.971905	0.831307	1.72794
1.55958	0.994996	0.784712	0.645577			102	0.933495	0.825496	1.23741	1.63757	0.945011	0.885135	1.21871	1.08573	1.17968	0.910603	1.01107	1.06461	0.642966	1.11136	1.14811	0.898722	1.06252	0.878123	1.08283	1.25367	1.23253	0.719821	1.00156	0.94011	0.942259	0.962979	0.936029	1.07226	2.69478
1.41936	1.01467	0.800932	0.6557			108	0.876551	1.00533	1.02656	1.61323	1.09102	0.972354	1.04759	1.1996	1.04495	0.81181	0.983926	0.874022	0.951107	1.1118	1.14811	1.01103	1.18757	0.878123	0.944246	1.05876	1.13388	0.703877	0.762253	0.966755	0.830111	0.765923	0.88355	1.02682	1.75442
0.454504	1.03503	0.817497	0.681813			114	0.834819	0.880783	1.06978	1.59969	1.05077	1.00457	0.90083	1.03737	1.0968	0.87135	0.929655	0.934285	0.749514	1.25035	1.22448	1.13524	1.26584	0.908693	0.842428	1.17607	1.31483	0.718484	1.01803	0.980364	0.913168	0.941515	0.818137	0.79813	1.79404
0.639883	1.05401	0.819913	0.728057			120	0.959847	0.897528	0.898374	1.35888	0.920601	1.08982	1.04588	1.33772	1.23349	0.880697	1.05103	1.05744	0.953481	1.25035	1.37765	1.13553	1.06246	0.791413	1.07181	0.926419	1.13388	0.711804	0.773652	0.964024	0.830333	0.941515	0.850935	1.05418	1.83365
0.682791	1.06954	0.826815	0.730128			126	0.88982	1.17864	1.08126	1.3151	0.993732	1.10372	0.951729	1.22597	1.20608	0.83211	0.992288	0.965879	0.854895	1.28148	1.14811	1.13741	1.19534	0.737581	0.952077	1.11771	1.08469	0.768467	1.00084	0.940072	0.83708	0.962478	0.736333	1.02302	1.84848
0.725756	1.09024	0.851145	0.746463			132	0.885183	1.02878	0.928546	1.10089	1.04472	0.857697	0.891668	1.39482	1.25497	0.780093	1.0583	0.953317	0.643887	1.13102	1.16346	1.01103	1.13256	0.749896	1.02246	1.11455	1.08469	0.711624	1.02235	0.91293	0.622712	0.909022	0.779775	0.827714	1.71821
0.731451	1.09749	0.857356	0.751639			138	0.866311	1.03476	0.992226	1.04639	0.958828	0.788507	1.08881	1.36664	1.15023	0.651647	1.02564	0.972501	0.961311	1.11143	1.17084	1.01128	1.12533	0.863157	1.02246	1.02929	1.13201	0.703877	0.903021	0.780952	0.579767	0.868143	0.700115	1.07528	1.79404
0.739446	1.10888	0.869953	0.777004			144	0.834959	1.13721	0.982783	1.1522	1.04123	0.924199	1.19107	1.16593	1.18936	0.981728	1.02291	0.900803	0.857575	1.05869	1.03337	1.00887	1.26568	0.984648	0.952434	1.08365	1.18334	0.711805	0.704842	0.784017	0.507247	0.923979	0.810135	1.01972	1.79404
0.775164	1.1213	0.875475	0.779593			150	0.87485	1.19436	1.1807	1.07892	1.25015	0.94889	0.971699	0.967696	1.06082	0.915151	1.00376	1.01232	0.962272	1.26999	1.10249	1.05132	1.19534	0.833164	0.842049	0.977709	1.33733	0.71911	0.990302	0.784548	0.404752	0.972523	0.832247	0.960757	1.83365
0.909928	1.13131	0.907397	0.788105			156	0.839221	1.05943	1.53057	1.06455	1.08309	1.28475	0.939832	1.23601	1.05456	0.886308	1.15492	1.08875	0.852582	1.20635	1.20532	0.92306	1.06595	0.87471	0.962774	0.926358	1.13388	0.702991	0.818991	0.890815	0.456522	0.868143	0.850056	0.902302	1.83365
0.964282	1.15754	0.929483	0.957207			162	0.925031	1.01883	1.84261	0.937931	0.913211	1.09365	1.18328	1.42166	0.984418	0.90288	1.10424	0.832258	0.949179	1.40798	1.19721	0.7693	1	0.874879	1.07181	1.11455	1.31483	0.719821	0.901003	0.795416	0.489247	0.777854	0.960135	0.89123	1.93811
0.965489	1.17928	0.958817	0.995859			168	1.00121	0.955225	1.58003	1.07913	0.942919	0.937603	1.09617	1.2416	1.00505	0.94374	1.0516	0.898494	0.94572	1.21466	1.0714	0.96333	1.06591	0.765604	1.27858	0.990973	1.25986	0.727654	0.781923	0.865034	0.606059	0.874914	0.755881	0.893026	1.79404
1.04849	1.17997	0.964857	0.406707			174	0.948499	0.936864	1.63024	0.998109	0.836136	1.04958	1.04549	1.10768	0.993979	0.707361	1.21585	0.888435	0.467107	1.34908	1.14337	0.88465	1.05282	0.795348	1.27815	0.875	1.31483	0.735764	0.801681	0.964024	0.652293	0.778073	0.6441	0.796956	1.75442
1.05263	1.19861	0.977281	0.420856			180	0.986687	1.03055	1.65748	1.00324	1.00253	0.946903	1.19853	0.854745	1.01944	0.866533	1.14704	0.934207	1.10287	1.34953	1.14844	0.919905	1.25029	0.795305	1.07982	1.02328	1.26527	0.894874	1.01926	0.859105	0.869777	0.826892	0.836215	0.76637	1.79386
1.05867	1.2131	1.00247	0.434085			186	0.915807	1.1999	1.87276	1.03411	0.921496	1.0333	1.24775	0.896858	1.21703	0.799855	1.14083	0.911275	1.00076	1.19918	1.01793	0.912991	1.24356	0.729069	0.902073	1.02328	1.25717	0.703605	1.00011	0.846042	0.869555	0.739258	0.907879	0.827541	2.02549
1.05901	1.23415	1.03077	0.445588			192	0.809768	1.18925	2.26456	1.04725	0.904536	0.983106	1.40252	1.16511	0.932527	0.709525	1.18505	1.04793	1.00572	1.07292	0.884397	0.913189	0.921168	0.69424	1.08686	0.926358	1.32573	0.968238	0.801534	0.839953	0.830111	0.802483	0.800165	0.722296	1.83365
1.08122	1.26349	1.04009	0.450535			198	1.00662	1.15965	2.63121	1.30378	1.04717	0.915224	1.34015	0.900774	1.12539	0.904731	1.28482	0.881195	1.12862	1.00018	0.994947	0.752531	0.986994	0.725432	0.909077	1.05901	1.15518	0.731491	1.00182	0.766834	1.06076	0.914651	0.799735	0.935002	2.02549
1.08248	1.27108	1.05355	0.461923			204	0.792274	1.03981	1.74378	1.60068	1.09101	1.03502	1.25519	1.40014	0.862204	0.798108	1.22555	0.940263	1.14489	1.19918	1.01793	0.92521	1.16576	0.874879	1.01579	0.999965	1.38357	0.70807	1.01762	0.824038	0.895253	0.826617	0.801819	0.744987	1.89329
1.10405	1.2735	1.05597	0.491027			210	0.772258	1.16211	1.52287	2.28699	0.965468	0.813644	1.02454	0.980745	1.11461	0.986551	1.19735	0.946118	1.16181	1.35755	0.994947	0.878952	1.33252	0.916629	1.01609	0.926632	1.2107	0.964772	1.00179	0.751752	0.809309	0.714671	0.755918	0.775788	2.03403
1.1113	1.28592	1.10359	0.511504
1.12665	1.31525	1.11187	0.514207			DMSO	CENP-A TRIM-AWAY
1.18187	1.32837	0.610549	0.51507			0	1	1	1	0.956618	0.897515	1.03006	1	1	1	1	1	0.937756	1	1	1	1	1	1	1	1.03571	1	1	1	1	1	1	1	1	1	0.937756	1	1	1.03571	1.09325	1.08728
1.20373	1.56753	0.722018	0.51576			6	1.08808	0.966447	0.985854	0.915171	0.928751	1.09004	1.03859	1.12922	1.51558	1.03859	1.00011	0.855344	0.990506	1.03006	1.00011	1.00095	1.03859	1.13943	1.03006	1.08306	0.019706	0.956618	0.897515	1.00011	0.019706	0.956618	0.897515	1.03006	1.00011	0.855344	0.992679	1.22222	1.08306	1.21032	1.07586
1.21581	0.073853	0.76113	0.522432			12	1.11453	0.826192	1.03591	0.831932	0.897863	0.989868	1.07154	1.05568	1.07399	1.07154	1.00023	1.19534	1.08403	1.09004	1.00023	1.09282	1.07154	1.19853	1.09004	1.25745	0.724131	0.915171	0.928751	1.00023	0.724131	0.915171	0.928751	1.09004	1.00023	1.19534	1.05368	0.040183	1.25745	0.952431	0.914156
1.21862	0.142528	0.764121	0.53244			18	1.26832	0.824526	1.02814	0.873668	0.960665	0.852684	0.923215	1.06231	1.04466	0.923215	1.08713	1.00672	0.945496	0.989868	1.08713	1.03913	0.923215	1.01283	0.989868	1.04958	0.023002	0.831932	0.897863	1.08713	0.023002	0.831932	0.897863	0.989868	1.08713	1.00672	1.1225	0.972941	1.04958	1.00302	1.02689
1.2395	0.405499	0.882089	0.54912			24	1.03765	1.09501	1.20692	0.873668	0.960665	0.878278	1.03042	1.0465	1.18871	1.03042	1.13219	0.770099	1.20099	0.852684	1.13219	1.12277	1.03042	1.04833	0.852684	1.2574	0.919647	0.873668	0.960665	1.13219	0.919647	0.873668	0.960665	0.852684	1.13219	0.770099	1.09494	0.044648	1.2574	1.36509	1.13197
1.28678	0.526631	0.89434	0.561314			30	1.1773	0.921148	1.08584	0.91322	0.959555	1.03162	0.995768	1.26547	2.11123	0.995768	1.13836	0.710861	0.999211	0.878278	1.13836	1.2167	0.995768	1.08927	0.878278	1.19122	0.022981	0.873668	0.960665	1.13836	0.022981	0.873668	0.960665	0.878278	1.13836	0.710861	1.20119	1.08261	1.19122	1.18874	0.99061
1.28747	0.682963	0.907627	0.564305			36	0.961578	1.00276	1.15727	0.799067	0.928751	1.03288	0.996216	1.52066	2.48506	0.996216	1.08687	0.812788	0.839763	1.03162	1.08687	1.00896	0.996216	0.895648	1.03162	1.2572	0.750085	0.91322	0.959555	1.08687	0.750085	0.91322	0.959555	1.03162	1.08687	0.812788	1.18809	1.22215	1.5572	1.30893	0.848693
1.28903	0.733004	0.913091	0.5811			42	0.915555	1.1755	1.2626	1.3725	0.960665	1.03246	0.955817	1.82066	2.04335	0.955817	1.0435	1.12533	1.04217	1.03288	1.0435	0.914041	0.955817	0.946002	1.03288	1.14658	0.022981	0.799067	0.928751	1.0435	0.022981	0.799067	0.928751	1.03288	1.0435	1.12533	1.32118	1.34056	1.54658	0.994691	1.06126
1.3137	0.748361	0.955539	0.587427			48	1.02786	1.14142	1.18332	0.913464	0.896581	1.03213	0.956042	1.8903	1.41196	0.956042	1.0435	0.986994	0.869547	1.03246	1.0435	1.00144	0.956042	0.971658	1.03246	1.18404	1.07155	1.3725	0.960665	1.0435	1.07155	1.3725	0.960665	1.03246	1.0435	0.986994	1.62739	1.03653	1.38404	1.20263	0.915597
1.33452	0.748878	0.972507	0.64598			54	1.41701	1.01018	1.05482	1.86983	1.49335	1.03255	0.890196	2.00902	1.41866	0.890196	1.13836	1.03623	1.01091	1.03213	1.13836	1.23776	0.890196	0.758976	1.03213	1.69911	0.964207	0.913464	0.896581	1.13836	0.964207	0.913464	0.896581	1.03213	1.13836	1.03623	2.15074	1.29924	1.69911	1.27811	1.07769
1.34649	0.758196	1.01605	0.658806			60	1.10602	1.18698	0.936791	1.9075	1.58359	1.04679	0.890196	1.98653	1.39277	0.890196	1.04325	1.125	1.0846	1.03255	1.04325	1.00974	0.890196	0.828318	1.03255	1.3309	1.523	1.86983	1.49335	1.04325	1.223	1.26983	1.49335	1.03255	1.04325	1.125	1.9538	1.53653	2.3309	1.19092	1.10873
1.35425	0.792707	1.02709	0.706833			66	1.67418	1.39714	0.991286	1.86983	1.8691	0.9293	0.890196	2.09994	1.01616	0.890196	1.00023	1.18442	1.17555	1.04679	1.00023	0.914705	0.890196	0.95073	1.04679	1.36075	1.63473	1.9075	1.58359	1.00023	1.43473	1.2075	1.58359	1.04679	1.00023	1.18442	1.96996	1.44375	2.36075	1.22998	0.915276
1.35477	0.799264	1.07195	0.749741			72	1.75489	1.42227	1.03921	1.74893	1.93347	1.13614	0.824346	1.73393	1.00866	0.824346	0.747383	1.11864	0.933288	0.9293	0.747383	0.986228	0.824346	0.975826	0.9293	1.54602	2.02682	1.86983	1.8691	0.747383	1.62682	1.26983	1.8691	0.9293	0.747383	1.11864	1.53661	1.43653	1.84602	1.12227	1.04565
1.36909	0.858277	1.07782	0.76251			78	2.22878	1.6688	1.23711	1.79043	1.93347	1.13579	0.786069	1.66181	1.12182	0.786069	0.956978	1.26568	0.977156	1.13614	0.956978	0.884389	0.786069	0.904781	1.13614	1.73321	1.86749	1.74893	1.93347	0.956978	1.86749	1.14893	1.93347	1.13614	0.956978	1.26568	1.65434	0.986994	1.93321	1.17554	0.896857
1.37041	0.865179	1.08317	0.154492			84	2.15482	1.8213	1.24091	1.87343	1.92649	1.39071	0.857365	2.10447	1.0127	0.857365	1.09116	1.05282	1.00635	1.13579	1.09116	1.05598	0.857365	0.931858	1.13579	1.99698	1.96022	1.79043	1.93347	1.09116	1.96022	1.19043	1.93347	1.13579	1.09116	1.05282	1.72405	1.03623	1.99698	1.02038	0.960136
1.42034	0.876912	1.11458	0.248361			90	2.11064	1.43232	1.07326	1.72794	1.96451	1.63701	0.890196	2.2429	1.04929	0.890196	1.13836	1.32161	0.886994	1.39071	1.13836	1.29674	0.890196	1.36963	1.39071	1.51504	2.0268	1.87343	1.92649	1.13836	2.0268	1.37343	1.92649	1.39071	1.13836	1.32161	2.02062	1.125	1.51504	1.10822	0.787282
1.45496	0.880364	1.12194	0.27942			96	2.72191	2.36953	1.24303	2.69478	1.93132	1.72485	0.927209	1.93943	1.06982	0.927209	1.13836	1.06252	0.892344	1.63701	1.13836	1.94974	0.927209	1.49489	1.63701	1.84741	1.83131	1.72794	1.96451	1.13836	1.83131	1.72794	1.96451	1.63701	1.13836	1.06252	1.88846	1.18442	1.84741	1.06461	0.925794
1.48021	0.896238	1.14943	0.355343			102	2.79983	2.43228	1.37675	1.75442	1.8691	1.6465	0.890196	1.99545	0.691168	0.890196	1.13863	1.18757	0.994489	1.72485	1.13863	2.02179	0.890196	1.84702	1.72485	2.13036	2.07226	2.69478	1.93132	1.13863	2.07226	2.69478	1.93132	1.72485	1.13863	1.18757	2.14227	1.11864	2.13036	0.903943	0.791018
1.85862	0.896583	1.17922	0.456804			108	2.04635	2.43743	1.43913	1.79404	2.03471	1.52662	0.916291	2.26965	0.867637	0.916291	1.09116	1.26584	1.1375	1.6465	1.09116	2.2127	0.916291	1.88271	1.6465	2.27393	2.02682	1.75442	1.8691	1.09116	2.02682	1.75442	1.8691	1.6465	1.09116	1.26584	2.18555	1.26568	2.27393	0.987761	0.806195
0.561314	0.902795	1.19913	0.471299			114	2.23565	2.40862	1.25647	1.83365	1.8691	1.70773	0.916291	2.13052	1.76759	0.916291	1.13809	1.06246	0.836624	1.52662	1.13809	2.20479	0.916291	1.56439	1.52662	2.30679	1.79813	1.79404	2.03471	1.13809	1.79813	1.79404	2.03471	1.52662	1.13809	1.06246	2.39483	1.05282	2.30679	1.14074	1.08929
0.735247	0.905211	1.27068	0.478201			120	3.38011	2.35723	1.21139	1.84848	1.90021	1.66935	1.42208	2.16888	2.15474	1.42208	1.09116	1.19534	0.936853	1.70773	1.09116	2.20568	1.42208	1.70983	1.70773	2.22599	2.05418	1.83365	1.8691	1.09116	2.05418	1.83365	1.8691	1.70773	1.09116	1.19534	2.4358	1.32161	2.22599	1.14509	0.859616
0.815139	0.907454	1.30755	0.497872			126	3.23109	3.13149	1.2428	1.71821	1.96578	1.54483	1.63607	2.65576	2.50012	1.54794	1.28065	1.13256	1.0127	1.66935	1.28065	2.17527	1.54794	1.90693	1.66935	2.04783	2.02302	1.84848	1.90021	1.28065	2.02302	1.84848	1.90021	1.66935	1.28065	1.13256	2.52426	1.97323	2.04783	0.994682	0.893117
0.90918	0.923502	1.31525	0.500633			132	3.22671	4.16781	1.204	1.79404	1.96451	2.2794	1.73137	2.86399	2.306	1.48907	1.86167	1.12533	1.0646	1.54483	1.86167	2.46902	1.48907	1.46618	1.54483	2.14922	1.82771	1.71821	1.96578	1.86167	1.82771	1.71821	1.96578	1.54483	1.86167	1.12533	2.86257	2.42922	2.14922	0.961613	1.04774
0.948177	0.958012	1.31893	0.50926			138	3.48279	4.08476	1.109	1.79404	1.96431	2.53396	2.39792	2.72046	2.54095	2.09877	1.93644	1.26568	1.00652	2.2794	1.93644	2.16499	2.09877	2.56089	2.2794	2.30794	2.07528	1.79404	1.96451	1.93644	2.07528	1.79404	1.96451	2.2794	1.93644	1.26568	2.69902	2.94617	2.30794	0.884216	1.28425
0.958012	0.96871	1.36754	0.583573			144	3.49477	4.07811	1.35323	1.83365	1.96559	2.10745	2.89183	3.08678	2.56346	1.77895	1.50266	1.19534	1.13031	2.53396	1.50266	2.37138	1.77895	1.43359	2.53396	2.28621	2.01972	1.79404	1.96431	1.50266	2.01972	1.79404	1.96431	2.53396	1.50266	1.19534	2.75956	3.03653	2.28621	0.82747	0.949798
1.19096	0.972852	1.15399	0.652249			150	3.51688	4.07218	1.3875	1.83365	2.07159	2.31095	2.93926	3.08908	2.55437	2.81579	1.50268	1.06595	1.12941	2.10745	1.50268	2.19661	2.81579	1.53007	2.10745	2.26613	2.96076	1.83365	1.96559	1.50268	2.96076	1.83365	1.96559	2.10745	1.50268	1.06595	1.92438	3.02703	2.26613	0.732341	1.29452
1.2724	0.988036	1.49281	0.661797			156	3.52877	4.02069	1.44183	1.93811	2.00015	2.28674	3.18911	2.74611	2.81032	2.8464	2.00515	1	1.21688	2.31095	2.00515	2.26551	2.8464	1.59923	2.31095	2.5283	1.9023	1.83365	2.07159	2.00515	1.9023	1.83365	2.07159	2.31095	2.00515	1	2.58941	2.02922	2.5283	0.943611	1.03973
1.27741	1.00046	1.22559	0.673732			162	3.74357	5.19655	1.36932	1.79404	1.93352	2.29793	3.15141	2.80597	2.44944	2.15356	1.80478	1.06591	1.17009	2.28674	1.80478	2.49189	2.15356	1.62852	2.28674	2.97585	1.89123	1.93811	2.00015	1.80478	1.89123	1.93811	2.00015	2.28674	1.80478	1.06591	2.4838	3.22222	2.97585	0.946399	1.13091
1.30519	1.1209	1.54113	0.682848			168	4.04443	3.84426	1.48836	1.75442	1.96573	2.6459	3.11862	2.51396	2.24191	2.09852	1.79152	1.05282	0.973323	2.29793	1.79152	2.43822	2.09852	2.36965	2.29793	2.76072	1.89303	1.79404	1.93352	1.79152	1.89303	1.79404	1.93352	2.29793	1.79152	1.05282	2.2232	2.03652	2.76072	0.978475	2.33307
1.39647	1.13367	1.61406	0.701484			174	3.96061	3.76814	1.25168	1.79386	1.90122	2.45744	3.12756	2.98451	2.47249	2.81607	2.12938	1.25029	1.13552	2.6459	2.12938	2.27492	2.81607	1.79733	2.6459	2.97235	1.79696	1.75442	1.96573	2.12938	1.79696	1.75442	1.96573	2.6459	2.12938	1.25029	2.5893	2.22138	2.97235	0.857683	2.61674
1.57161	1.16818	1.69815	0.720321			180	3.90968	3.84998	1.31862	2.02549	1.9014	3.02199	3.07946	2.72886	2.71693	3.14223	1.99161	1.24356	1.053	2.45744	1.99161	2.42001	3.14223	1.84785	2.45744	2.97941	1.76637	1.79386	1.90122	1.99161	1.76637	1.79386	1.90122	2.45744	1.99161	1.24356	2.71015	3.03652	2.97941	0.907657	2.21658
1.10129	1.23755	1.86932	0.764293			186	4.68072	3.84446	1.39388	1.83365	2.0002	2.70363	3.3478	2.68117	2.25394	3.10731	2.21274	0.921168	0.997053	3.02199	2.21274	2.56716	3.10731	1.91983	3.02199	3.29313	1.82754	2.02549	1.9014	2.21274	1.82754	2.02549	1.9014	3.02199	2.21274	0.921168	2.61528	3.0795	3.29313	0.998064	1.83267
0.767572	1.26826	0.748016	0.774991			192	4.79397	3.66178	1.22692	2.02549	1.93137	2.71832	3.35963	2.93208	2.38686	3.14223	1.99161	0.986994	0.910312	2.70363	1.99161	2.86815	3.14223	1.83196	2.70363	3.09255	1.7223	1.83365	2.0002	1.99161	1.7223	1.83365	2.0002	2.70363	1.99161	0.986994	2.66815	2.2232	3.09255	1.04578	1.55186
1.46986	0.173588	0.765961	0.78845			198	4.57448	3.84149	1.20513	1.89329	1.86234	2.33188	3.71711	2.12031	2.36768	3.14223	1.79152	1.16576	0.93932	2.71832	1.79152	2.70176	3.14223	1.73026	2.71832	3.31589	2.35002	2.02549	1.93137	1.79152	2.35002	2.02549	1.93137	2.71832	1.79152	1.16576	2.66967	2.5893	3.31589	0.95724	1.94788
1.36564	0.273323	0.869148	0.808812			204	4.64369	3.93428	1.22096	2.03403	1.89303	2.31397	3.24063	3.72191	2.32617	3.09863	2.11618	1.33252	1.04371	2.33188	2.11618	2.77825	3.09863	2.89636	2.33188	3.21093	2.44987	1.89329	1.86234	2.11618	2.44987	1.89329	1.86234	2.33188	2.11618	1.33252	2.55203	2.71015	3.21093	1.29474	2.75023
1.81082	0.276257	0.87743	0.825032			210	4.56227	3.76814	1.25168	1.91846	1.98207	2.96637	3.12756	3.32192	2.47249	3.15907	2.00024	1.35755	1.13552	2.31397	2.00024	2.91456	3.15907	2.78439	2.31397	3.96867	2.77579	2.03403	1.89303	2.00024	2.77579	2.03403	1.89303	2.31397	2.00024	1.35755	2.45203	3.03653	3.96867	1.05124	2.92217
1.855	0.294547	0.986541	0.825722
1.06229	0.349764	0.998217	0.828684			dTAG-13	IgG TRIM-AWAY
1.51162	0.429656	1.01651	0.830208			0	1	1	1	1	1	1	1.00985	1	1	1	1	1	1.08129	1	1.00004	1	1	1.04856	1	1.07102	1.04583	1	1	0.976384	1	1	1	1.07102	1	1	1	1	1	1.08129	1	1	1.15418	0.994901
1.38289	0.443633	1.04791	0.875072			6	1.05599	1.01691	1.12564	1.22012	1.21835	1.03117	1.11025	0.94409	1.20194	1.18334	1.03859	0.834882	1.32619	1.0968	1.29761	1.16951	1.13546	1.12922	0.834882	0.950714	0.959764	0.834882	1.03859	1.06458	0.868867	1.04856	0.963184	0.950714	1.0968	0.834882	0.992679	1.13943	1.29184	1.32619	1.0968	0.992679	1.79014	1.39014
1.01674	0.446394	1.0631	0.967215			12	1.02742	0.928764	1.12042	1.19043	1.13319	1.12996	0.918377	0.926622	1.14007	0.901018	1.37154	0.904882	1.27549	1.067	1.2235	0.952513	1.35618	1.05568	0.904882	0.950714	0.978278	0.904882	1.37154	1.00313	0.868867	1.12922	0.992679	0.950714	1.067	0.904882	1.05368	1.19853	0.806603	1.27549	1.067	1.05368	1.76131	1.6085
1.11026	0.450075	1.06315	0.979639			18	1.01007	1.247	1.19543	0.884328	1.13745	1.25951	1.02372	0.99522	1.11485	0.716262	1.24232	0.958758	1.42823	0.898961	1.2154	1.07883	1.46363	1.06231	0.958758	0.901958	1.09328	0.958758	1.24232	1.23109	0.85038	1.05568	1.05368	0.901958	0.898961	0.958758	1.1225	1.41283	1.29368	1.42823	0.898961	1.1225	1.60989	1.50106
1.62343	0.454561	1.09973	0.990337			24	1.23581	0.842433	1.57141	1.01429	1.36963	1.26547	1.15095	1.36963	1.03473	1.0318	1.53042	1.46363	1.72124	1.51867	1.17944	1.42823	1.83894	1.5465	1.46363	1.20196	1.11481	1.46363	1.53042	1.2807	0.939491	1.06231	1.1225	0.901958	1.01867	1.46363	1.09494	1.64833	1.35786	1.72124	1.51867	1.09494	1.77437	1.33292
1.30835	0.455251	1.10278	1.04417			30	1.38628	0.916157	1.9883	1.54794	1.49489	1.81768	0.948856	1.49489	1.24738	0.912198	1.99577	1.83894	1.88784	1.98427	0.950573	1.72124	1.65819	1.26547	1.83894	1.57987	1.18274	1.83894	1.99577	1.14279	0.887776	1.0465	1.09494	0.979867	0.984273	1.83894	1.20119	1.88927	1.71942	1.88784	1.98427	1.20119	1.75277	1.41488
1.15547	0.473312	1.10422	1.24123			36	1.59795	0.995278	1.14947	1.48907	1.84702	2.09582	0.89863	1.84702	1.12716	0.89008	1.99622	1.65819	1.91472	1.93188	1.13299	1.88784	1.8019	1.62066	1.65819	1.4726	1.42534	1.65819	1.99622	1.28581	0.939552	1.26547	1.20119	1.0726	0.931882	1.65819	1.18809	1.89565	1.8958	1.91472	1.93188	1.18809	1.7076	1.41633
1.54855	0.478373	1.1056	0.465489			42	1.59345	1.93799	1.91875	2.09877	1.88271	2.54164	1.1567	1.88271	1.26733	0.943517	1.95582	1.8019	1.95247	2.01979	1.10436	1.91472	1.61099	1.82066	1.8019	1.67011	1.42143	1.8019	1.95582	1.34904	0.946319	0.02066	1.18809	1.17011	0.019791	1.8019	1.32118	1.946	1.86173	1.95247	2.01979	1.32118	1.77055	1.63448
1.46503	0.481479	1.12079	0.47498			48	2.30074	1.99156	2.04713	1.77895	1.56439	2.17462	1.32204	1.56439	1.24311	0.960389	1.95604	1.61099	2.54093	1.9501	1.15624	1.95247	1.64904	1.54992	1.61099	1.44992	1.38703	1.61099	1.95604	1.22236	1.04995	0.02066	1.32118	1.44992	0.950096	1.61099	1.62739	1.97166	2.04747	2.54093	1.9501	1.62739	1.64315	1.68787
0.960831	0.48263	1.16939	0.547337			54	2.28554	1.86098	1.92251	2.81579	1.70983	1.78977	1.03393	1.70983	1.34126	1.08367	1.8902	1.64904	1.98126	1.84271	1.34381	2.54093	1.6992	1.60585	1.64904	1.60585	1.18758	1.64904	1.8902	1.07578	1.09476	0.890295	1.62739	1.60585	0.842711	1.64904	2.15074	1.75898	2.0462	1.98126	1.84271	2.15074	1.86083	2.18621
1.53612	0.505637	1.16973	0.559186			60	2.47342	1.92023	1.94621	2.8464	1.90693	1.78254	1.05061	1.90693	1.2419	1.06541	1.3902	1.6992	1.75921	1.92308	1.17289	1.98126	1.74914	1.64696	1.6992	1.64696	1.22913	1.6992	1.3902	0.994981	1.21032	0.009016	2.15074	1.64696	0.923077	1.6992	1.9538	1.82832	2.06892	1.75921	1.92308	1.9538	1.97943	2.46912
1.17997	0.522144	1.17698	0.638445			66	1.76019	2.07681	1.95344	2.15356	2.46617	1.69776	1.36963	2.46617	1.09378	1.14765	1.8902	1.74914	1.59239	2.02058	1.15362	1.75921	2.06863	1.57234	1.74914	1.57234	1.31768	1.74914	1.8902	1.0063	1.14169	0.986532	1.9538	1.57234	0.020581	1.74914	1.96996	1.95073	1.94633	1.59239	2.02058	1.96996	2.13865	3.14053
1.14822	0.549235	1.18636	0.660992			72	1.02829	1.88145	1.84261	2.09852	2.56089	1.63625	1.49489	2.56089	1.19596	1.09076	1.42435	2.06863	1.45083	1.95356	1.01079	1.59239	2.04394	1.66634	1.82435	1.66634	1.20975	2.06863	1.42435	1.322	1.25098	1.09994	1.96996	1.66634	0.953562	2.06863	1.53661	1.97583	1.88853	1.45083	1.95356	1.53661	2.07692	3.23925
1.47883	0.610894	1.21149	0.669677			78	1.73395	1.80553	1.80728	2.81607	3.43359	1.87096	1.84702	3.43359	0.979658	0.936184	1.78607	2.04394	1.3335	2.02226	1.15695	1.45083	2.19498	1.59214	1.78607	1.59214	1.31835	2.04394	1.78607	1.28253	1.23517	1.33393	1.53661	1.59214	0.022262	2.04394	1.65434	1.90478	1.94665	1.3335	2.02226	1.65434	1.8811	3.30793
1.28212	0.611239	1.23703	0.709709			84	2.26763	1.87031	2.0899	3.14223	2.53007	1.56671	1.88271	2.53007	1.1819	0.841624	1.85736	2.19498	1.65151	2.88386	1.30121	1.3335	2.74017	2.02636	1.85736	2.02636	1.3105	2.19498	1.85736	1.30065	1.33303	1.16181	1.65434	2.02636	0.883858	2.19498	1.72405	1.93186	1.62769	1.65151	2.88386	1.72405	1.99099	3.24268
1.27039	0.627574	1.2395	0.826642			90	2.14445	2.56606	1.98838	3.10731	3.59923	1.75885	1.56439	3.59923	2.51481	0.751203	1.8902	2.74017	2.46055	2.93325	2.69112	1.65151	2.02827	2.02941	1.8902	2.02941	1.26546	2.74017	1.8902	1.18884	1.35566	1.10447	1.72405	2.02941	1.93325	2.74017	2.02062	1.66963	1.8433	2.46055	2.93325	2.02062	1.86481	3.19911
1.53647	0.643679	1.27815	0.878063			96	2.21307	1.90962	3.01482	3.14223	4.62852	1.9793	1.70983	4.62852	2.33378	0.773223	1.92721	2.02827	1.80226	2.91294	2.64367	2.46055	2.09086	1.99363	1.92721	1.99363	1.36995	2.02827	1.92721	1.39771	1.47586	1.2429	2.02062	1.99363	1.91294	2.02827	1.91629	1.92721	1.84745	1.80226	2.91294	1.88846	1.87282	2.9863
0.708559	0.656735	1.29783	0.903083			102	2.21377	2.2021	3.06537	3.14223	4.36965	2.22038	1.90693	4.36965	2.73207	0.773223	2.1902	2.09086	1.36715	3.13392	2.65475	1.80226	2.08521	2.00199	1.8902	2.00199	1.37101	2.09086	2.1902	1.32948	1.63822	1.39429	1.88846	2.00199	2.13392	2.09086	1.91629	1.8902	1.83286	1.36715	3.13392	2.14227	2.17513	2.8645
1.68797	0.669217	1.30507	1.0444			108	2.3209	2.35051	2.96388	3.09863	4.79733	3.17772	2.46617	4.79733	2.27063	1.20004	2.21629	2.08521	1.66315	2.78743	3.08666	1.36715	2.20603	2.3277	1.91629	2.3277	1.53414	2.08521	2.21629	1.58655	1.77854	1.99545	2.14227	2.3277	1.78743	2.08521	1.42208	1.91629	1.97839	1.66315	2.78743	2.18555	2.04553	2.89507
1.56649	0.670712	1.30576	1.2047			114	2.5477	2.38448	2.92985	3.15907	4.84785	3.61438	2.56089	4.84785	2.72438	1.30625	1.91629	2.20603	1.63055	3.83742	3.76314	1.66315	1.57294	2.83784	1.91629	2.83784	1.8795	2.20603	1.91629	1.74619	1.95735	2.26965	2.18555	2.83784	2.83742	2.20603	2.54794	1.91629	1.81599	1.63055	3.83742	2.39483	1.60904	3.15746
1.73697	0.701081	1.31888	1.55205			120	2.59049	2.30096	2.98565	3.43684	4.91983	3.39281	3.43359	4.91983	2.83302	1.25656	2.42208	1.57294	2.34763	3.84291	3.65483	1.63055	2.53459	2.75616	1.42208	2.75616	1.94466	1.57294	2.42208	1.27356	1.92675	2.13052	1.94832	2.75616	2.84291	1.57294	2.48907	2.42208	1.88874	2.34763	3.84291	2.4358	1.81974	3.45271
1.38531	0.755608	1.34194	1.67836			126	3.13909	2.11679	3.12043	3.39315	4.83195	3.4539	2.53007	4.83195	2.87872	1.77107	2.54794	2.53459	2.091	3.7321	3.91336	2.34763	1.57894	2.95112	1.54794	2.95112	1.78005	2.53459	2.54794	2.1212	2.0222	2.16888	2.1358	2.95112	2.7321	2.53459	2.09877	2.54794	1.73048	2.091	3.7321	2.52426	2.12239	3.0459
1.03606	0.171747	1.40406	0.133901			132	2.73148	2.2216	1.95701	3.86104	3.73026	4.22925	3.59923	3.73026	2.52508	1.50119	2.48907	1.57894	1.73449	4.09138	3.13332	2.091	2.62347	2.36288	1.48907	2.36288	2.15936	1.57894	2.48907	2.53592	2.4467	2.65576	2.12426	2.36288	2.09138	1.57894	2.77895	2.48907	1.81324	1.73449	4.09138	2.86257	2.55715	2.86844
1.78115	0.238008	1.41585	0.465547			138	2.79093	2.38566	3.0475	2.2544	4.89637	4.56084	4.62852	4.89637	2.66386	2.37614	2.09877	2.62347	1.81439	3.77196	3.81093	1.73449	1.66083	2.87388	2.09877	2.87388	2.24988	2.62347	2.09877	1.99822	2.60834	2.86399	1.86257	2.87388	2.77196	2.62347	2.81579	2.09877	1.88758	1.81439	3.77196	2.69902	2.98803	2.62685
1.43984	0.250892	1.42344	0.543541			144	2.88461	2.3632	2.94588	3.56347	4.78439	4.33228	4.36965	4.78439	3.12237	2.40197	1.77895	1.66083	2.41861	4.02944	4.22254	1.81439	1.73056	3.18428	1.77895	3.18428	2.39253	1.66083	1.77895	3.15852	3.26559	2.72046	1.69902	3.18428	3.02944	1.66083	2.8464	1.77895	1.85023	2.41861	4.02944	2.75956	3.11315	2.75241
0.660244	0.262625	1.48177	0.603244			150	2.87846	2.34245	3.23123	3.22169	4.00169	4.91564	4.79733	2.7464	3.01777	1.81731	2.81579	1.73056	2.08746	3.9215	4.81988	2.41861	2.59084	3.63474	2.81579	3.63474	2.38316	1.73056	2.81579	2.85558	3.91466	3.08678	1.75956	3.63474	1.92149	1.73056	2.15356	2.81579	2.1964	2.08746	3.9215	1.92438	3.15771	2.74971
0.768262	0.316692	1.49316	0.641378			156	2.89767	2.61345	3.18034	3.58532	4.87061	4.9193	4.84785	4.31239	2.77544	1.77086	2.8464	2.59084	2.53841	4.01713	4.50127	2.08746	1.66083	3.39447	2.8464	3.39447	2.41242	2.59084	2.8464	3.17788	4.76468	3.08908	1.92438	3.39447	3.01713	2.59084	2.09852	2.8464	2.6521	2.53841	4.01713	2.58941	2.82059	2.85677
0.623318	0.318187	1.50972	0.748878			162	2.8977	2.04239	3.10264	3.65783	5.07662	4.60261	4.91983	5.53571	2.94891	2.37638	2.15356	1.66083	2.08507	3.87302	3.38647	2.53841	1.92786	2.55378	2.15356	2.55378	2.41247	1.66083	2.15356	3.24215	4.96621	4.14611	1.58941	2.55378	3.87302	1.66083	2.81607	2.15356	2.82389	2.08507	3.87302	2.4838	2.91816	2.70931
0.679915	0.319452	0.429311	0.762683			168	2.9306	1.82001	2.95755	2.48322	5.06649	4.69793	4.83195	4.3208	4.0427	2.65161	2.09852	1.92786	2.14142	4.02301	3.12488	2.08507	2.71409	2.35652	2.09852	2.35652	2.46256	1.92786	2.09852	2.20103	4.9563	4.20597	1.4838	2.35652	3.02301	1.92786	3.14223	2.09852	3.28568	2.14142	4.02301	2.2232	2.76015	3.01098
0.56649	0.344242	0.451915	0.784079			174	2.95088	2.03877	3.01234	3.04597	5.03803	5.18839	3.73026	4.30749	4.33067	2.62214	2.81607	2.71409	2.25571	4.0137	3.36474	2.14142	2.54559	2.5374	2.81607	2.5374	2.49344	2.71409	2.81607	2.69983	4.92846	4.51396	2.2232	2.5374	3.0137	2.71409	3.10731	2.81607	3.77256	2.25571	4.0137	2.5893	2.9422	2.97057
0.576671	0.380709	0.546302	0.790981			180	3.00685	2.04607	3.19951	4.42976	4.31675	5.43768	4.89637	3.92939	4.32258	2.65161	3.14223	2.54559	3.94463	3.74917	4.10441	2.25571	2.62641	3.0952	3.14223	3.0952	2.57868	2.54559	3.14223	3.92637	4.22287	3.29845	2.5893	3.0952	2.74917	2.54559	3.34223	3.14223	3.27527	3.94463	3.74917	2.71015	2.64831	3.08385
0.597377	0.383815	0.593236	0.799954			186	2.43995	2.37035	3.2112	3.59342	3.3903	4.87472	4.78439	4.3274	3.88751	2.65161	3.10731	2.62641	3.43018	4.02763	4.50211	3.94463	2.61696	3.39511	3.10731	3.39511	2.71542	2.62641	3.10731	3.18507	3.31656	3.57289	2.71015	3.39511	3.02763	2.62641	2.14223	3.10731	4.39461	3.43018	4.02763	2.61528	2.687	2.93367
0.607213	0.450362	0.711204	0.805131			192	2.60731	2.16302	3.40044	3.35067	3.17098	5.04715	4.8303	4.31239	3.5149	2.61482	3.14223	2.61696	3.32371	4.01713	4.93775	3.43018	3.64931	3.72363	3.14223	3.72363	2.97028	2.61696	3.14223	2.9699	3.10202	3.68117	2.61528	3.72363	3.01713	2.61696	3.09863	3.14223	3.4669	3.32371	4.01713	2.66815	2.77845	3.19368
0.646382	0.468883	0.718682	0.807201			198	3.42268	2.39388	3.93863	4.32529	3.46079	5.60597	3.8673	4.10819	3.30676	2.66582	3.14223	3.64931	3.0095	3.87426	3.91949	3.32371	3.54537	2.95575	3.14223	2.95575	3.21187	3.64931	3.14223	3.83377	3.38552	4.03208	2.66815	2.95575	2.87426	3.64931	3.15907	3.14223	4.68793	3.0095	3.87426	2.66967	2.60869	2.9998
0.651559	0.477798	0.736052	0.81117			204	3.26554	2.28539	4.11878	3.7662	3.82201	5.74647	3.86837	4.32709	3.30408	2.61482	3.09863	3.54537	3.40184	4.02742	4.17086	3.0095	3.7052	3.14531	3.09863	3.14531	2.9726	3.54537	3.09863	3.33821	3.73889	4.12031	2.66967	3.14531	3.02742	3.54537	3.12324	3.09863	3.90694	3.40184	4.02742	2.55203	2.79235	2.79053
0.652939	0.487001	0.764753	0.90176			210	3.26898	2.03496	4.07671	4.56652	4.06815	5.70452	3.78604	4.22734	3.04047	2.66582	3.15907	3.7052	4.27576	3.95762	4.40105	3.40184	3.85126	3.31889	3.15907	3.31889	2.97783	3.7052	3.15907	4.04758	3.97968	4.72191	2.55203	3.31889	2.95762	3.7052	3.32432	3.15907	5.10273	4.27576	3.95762	2.45203	2.63806	2.75761
0.687967	0.489762	0.772346	0.920223
0.726101	0.49235	0.84338	0.95853			dTAG-13	CENP-A TRIM-Away
0.741286	0.500633	0.855861	0.959048			0	1	1	1	0.999998	0.999999	0.999994	0.999999	1	1	1	0.999997	0.999998	1	1	1	1	1	1	1.08129	1	1	1.08129	1	1	1.08129	1	1.08129	1	1	1	1	1.04856	1	1	1	1	1	1	1	1
0.751639	0.512194	0.894685	0.990107			6	1.04915	1.1892	0.957807	0.928505	1.38808	1.16869	1.075	1.1892	0.981776	1.29184	1.56847	1.28198	1.29184	1.29184	1.13943	1.1892	0.957807	1.12731	1.32619	0.957807	1.12731	1.32619	1.12922	0.992679	1.32619	1.29184	1.32619	1.12731	1.29184	1.1892	1.12731	1.12922	1.1892	0.957807	1.1892	1.29184	0.884948	1.47116	1.02374	1.22929
0.752329	0.523237	0.914011	1.00391			12	1.11768	1.14147	1.38865	1.65819	1.79346	1.18368	1.56128	1.14147	1.36535	0.806603	1.87428	1.23717	0.806603	0.806603	1.19853	1.14147	0.888654	1.31236	1.27549	0.888654	1.31236	1.27549	1.05568	1.45368	1.27549	0.806603	1.27549	1.31236	0.806603	1.14147	1.31236	1.05568	1.14147	0.888654	1.14147	0.806603	0.89598	1.59543	0.981349	1.07929
0.755435	0.525308	0.924019	1.00426			18	1.75776	1.15736	1.65795	1.8019	1.96298	1.43132	1.86554	1.15736	1.54586	1.29368	1.82448	1.40515	1.29368	1.29368	1.41283	1.15736	0.65795	1.5	1.42823	0.65795	1.5	1.42823	1.06231	1.4225	1.42823	1.29368	1.42823	1.5	1.29368	1.15736	1.5	1.06231	1.15736	0.65795	1.15736	1.29368	3.48865	2.40743	0.76659	2.77915
0.800644	0.525653	0.985563	1.02082			24	1.93364	1.89197	1.82244	1.61099	1.79257	1.1765	1.88677	1.89197	1.77973	1.35786	1.92901	1.22676	1.35786	1.35786	1.64833	1.89197	0.822437	1.78336	1.72124	0.822437	1.78336	1.72124	1.0465	1.59494	1.72124	1.35786	1.72124	1.78336	1.35786	1.89197	1.78336	1.5465	1.89197	0.822437	1.89197	1.35786	3.98789	2.62586	0.654332	2.68378
0.806511	0.534108	1.24773	1.04463			30	1.71009	1.71535	2.27306	1.64904	1.73944	1.31354	1.85076	1.71535	1.78424	1.71942	1.85216	1.20459	1.71942	1.71942	1.88927	1.71535	1.27306	1.74955	1.88784	1.27306	1.74955	1.88784	1.26547	1.60119	1.88784	1.71942	1.88784	1.74955	1.71942	1.71535	1.74955	1.26547	1.71535	1.27306	1.71535	1.71942	3.6252	2.40059	0.741871	2.69857
0.807201	0.562004	0.752157	1.06085			36	1.60107	1.56267	1.79646	1.6992	1.80311	1.3027	1.97143	1.56267	1.76246	1.8958	1.78278	1.4059	1.8958	1.8958	1.89565	1.56267	1.79646	1.66982	1.91472	1.79646	1.66982	1.91472	1.52066	1.78809	1.91472	1.8958	1.91472	1.66982	1.8958	1.56267	1.66982	1.62066	1.56267	1.79646	1.56267	1.8958	3.4786	2.63307	0.808353	2.64035
0.822386	0.622742	0.863626	1.06638			42	1.50216	1.99448	2.62055	1.74914	2.97384	2.4149	1.95518	1.99448	1.878	1.86173	2.32594	5.50396	1.86173	1.86173	1.946	1.99448	1.62055	2.14575	1.95247	1.62055	2.14575	1.95247	1.82066	1.82118	1.95247	1.86173	1.95247	2.14575	1.86173	1.99448	2.14575	1.82066	1.99448	1.62055	1.99448	1.86173	3.87592	2.55823	0.896195	2.66953
0.839296	0.63902	0.874756	1.08708			48	1.63954	2.08109	2.6895	2.06863	2.95325	1.81755	1.8273	2.08109	2.28999	2.04747	2.39113	4.03146	2.04747	2.04747	1.97166	2.08109	1.6895	2.48015	2.54093	1.6895	2.48015	2.54093	1.8903	1.62739	2.54093	2.04747	2.54093	2.48015	2.04747	2.08109	2.48015	1.8903	2.08109	1.6895	2.08109	2.04747	4.3472	2.47622	0.767933	2.47914
0.845853	0.667319	0.969314	1.0964			54	2.02574	2.97298	2.65161	2.04394	3.17729	1.92782	2.07289	2.97298	2.64073	2.0462	2.39131	3.05816	2.0462	2.0462	1.75898	2.97298	2.65161	2.07005	1.98126	2.65161	2.07005	1.98126	2.00902	2.15074	1.98126	2.0462	1.98126	2.07005	2.0462	2.97298	2.07005	2.00902	2.97298	2.65161	2.97298	2.0462	4.39238	2.28373	0.795913	2.66247
0.85103	0.681468	1.04619	1.09709			60	2.06488	3.08109	1.67569	2.19498	2.826	2.46755	2.11477	3.08109	2.8187	2.06892	1.70477	3.72028	2.06892	2.06892	1.82832	3.08109	1.67569	2.20192	1.75921	1.67569	2.20192	2.75921	1.98653	1.9538	1.75921	2.06892	1.75921	2.20192	2.06892	3.08109	2.20192	1.98653	3.08109	1.67569	3.08109	2.06892	3.59272	2.41666	0.641176	1.46202
0.871391	0.68164	1.05211	1.10986			66	1.71577	2.06235	2.68271	2.74017	3.89052	2.19369	2.31727	2.06235	2.85943	1.94633	2.32608	3.64735	2.94633	1.94633	1.95073	2.06235	2.68271	3.00616	1.59239	2.68271	3.00616	2.59239	2.09994	1.96996	1.59239	1.94633	1.59239	3.00616	1.94633	2.06235	3.00616	2.09994	2.06235	2.68271	2.06235	1.94633	3.30678	2.47092	1.22895	1.96876
0.872426	0.691648	1.07937	1.12021			72	1.87528	2.39185	2.26516	2.02827	3.89609	2.2692	2.35691	2.39185	2.75928	1.88853	2.2955	5.25139	2.88853	1.88853	1.97583	2.39185	2.26516	3.48594	1.45083	2.26516	3.48594	2.45083	1.73393	1.53661	1.45083	1.88853	1.45083	3.48594	1.88853	2.39185	3.48594	2.33393	2.39185	2.26516	2.39185	1.88853	3.75619	2.53567	0.653833	2.59188
0.876912	0.717876	1.1094	1.14817			78	2.09145	2.36739	2.71382	2.09086	3.78375	3.22757	3.34425	2.36739	2.53843	1.94665	2.35666	4.67733	2.94665	1.94665	1.90478	2.36739	2.71382	3.43359	1.3335	2.71382	3.43359	2.3335	1.66181	1.65434	1.6335	1.94665	1.3335	3.43359	1.94665	2.36739	3.43359	2.16181	2.36739	2.71382	2.36739	1.94665	4.6026	3.39334	0.661662	2.31231
0.885195	0.751524	1.11906	1.17853			84	2.70481	3.04059	2.36826	2.08521	4.14799	3.63743	2.76986	3.04059	2.66412	2.62769	2.3211	3.87986	2.62769	1.62769	1.93186	3.04059	2.36826	3.86324	2.65151	2.36826	3.86324	2.65151	2.10447	1.72405	2.65151	1.62769	1.65151	3.86324	1.62769	3.04059	3.86324	2.10447	3.04059	2.36826	3.04059	1.62769	4.89665	3.39875	0.699972	2.32103
0.894168	0.758944	1.13876	1.1951			90	2.80869	2.89476	2.60686	2.20603	3.82416	3.35491	2.61161	2.89476	2.86085	2.8433	2.34747	4.05859	2.8433	2.8433	1.36963	2.89476	2.60686	3.74964	2.46055	2.60686	3.74964	2.46055	2.2429	2.02062	2.46055	1.8433	2.46055	3.74964	1.8433	2.89476	3.74964	2.2429	2.89476	2.60686	2.89476	1.8433	4.7049	3.51318	0.774013	2.41298
0.895548	0.811573	1.19631	1.20925			96	3.76583	3.03653	3.65795	3.57294	4.08521	3.07599	2.67019	3.03653	2.83392	2.84745	2.59518	5.41015	2.84745	2.84745	1.49489	3.03653	3.65795	4.3902	1.80226	3.65795	4.3902	1.80226	1.93943	1.88846	3.80226	1.84745	1.80226	4.3902	1.84745	3.03653	4.3902	2.39429	3.03653	3.65795	3.03653	1.84745	4.73599	4.13879	0.91983	2.3386
0.897964	0.941332	1.29058	1.43357			102	2.77488	3.02258	2.74492	2.53459	3.97576	3.0805	1.86206	3.02258	2.80903	2.83286	2.32991	4.6694	2.83286	2.83286	1.84702	3.02258	2.74492	4.24945	1.36715	2.74492	4.24945	2.36715	1.99545	2.14227	3.36715	1.83286	1.36715	4.24945	1.83286	3.02258	4.24945	1.99545	3.02258	2.74492	3.02258	1.83286	5.35952	4.22472	0.85481	3.12954
0.908662	0.993098	1.31891	0.514724			108	3.9475	3.03653	2.76366	2.57894	4.07272	3.40542	2.50555	3.03653	3.13401	2.97839	2.35142	5.67813	2.97839	1.97839	1.88271	3.03653	2.76366	5.21936	1.66315	2.76366	5.21936	2.66315	2.26965	2.18555	2.66315	1.97839	1.66315	5.21936	1.97839	3.03653	5.21936	2.26965	3.03653	2.76366	3.03653	1.97839	5.3975	4.14445	1.01073	3.57004
0.957322	1.00966	1.35028	0.549005			114	5.07638	2.96574	3.63753	2.62347	3.92662	4.52324	2.40336	2.96574	3.68878	2.81599	2.41498	4.66405	2.81599	2.81599	1.56439	2.96574	3.63753	4.40306	1.63055	3.63753	4.40306	2.63055	2.13052	2.39483	2.63055	1.81599	1.63055	4.40306	1.81599	2.96574	4.40306	2.13052	2.96574	3.63753	2.96574	1.81599	5.61563	4.18019	0.81997	3.57681
1.01841	0.248648	1.43	0.720235			120	4.79246	4.03653	2.66416	2.66083	4.07869	4.94844	2.15119	4.03653	3.42211	3.88874	3.26018	4.7901	2.88874	2.88874	1.70983	4.03653	2.66416	4.79946	2.34763	2.66416	4.79946	2.34763	2.16888	2.4358	2.34763	1.88874	2.34763	4.79946	1.88874	4.03653	4.79946	2.16888	4.03653	2.66416	4.03653	1.88874	5.97227	4.43537	0.669265	4.19629
1.03359	0.310365	1.43	0.768377			126	5.26152	3.93496	2.68965	2.73056	4.06925	5.87467	2.50544	3.93496	3.68445	3.73048	2.36452	5.04576	2.73048	2.73048	1.90693	3.93496	2.68965	4.45405	2.091	2.68965	4.45405	2.091	2.65576	2.52426	2.091	1.73048	2.091	4.45405	1.73048	3.93496	4.45405	2.65576	3.93496	2.68965	3.93496	1.73048	5.69475	4.38953	0.678469	4.53594
1.03532	0.440814	1.51007	0.818331			132	5.31694	4.04059	3.66402	3.59084	3.80105	5.37146	2.62238	4.04059	3.6932	2.81325	3.14581	4.82369	2.81325	2.81325	2.46617	4.04059	3.66402	5.29895	2.73449	3.66402	5.29895	1.73449	2.86399	2.86257	1.73449	1.81324	1.73449	5.29895	1.81324	4.04059	5.29895	2.86399	4.04059	3.66402	4.04059	1.81324	6.30855	5.38372	0.835447	3.69062
1.04032	0.447371	1.52629	0.820747			138	5.39588	3.09267	2.77697	3.66083	4.08337	5.27758	2.53058	3.09267	4.08207	3.88758	3.17447	4.67292	2.88758	2.88758	2.56089	3.09267	2.77697	4.5164	2.81439	2.77697	4.5164	1.81439	2.72046	2.69902	1.81439	1.88758	1.81439	4.5164	1.88758	3.09267	4.5164	2.72046	3.09267	2.77697	3.09267	1.88758	6.31201	4.954	0.840719	3.71484
1.08984	0.57299	1.6098	0.8267			144	5.2995	4.03653	3.69064	3.92786	4.07272	5.77146	2.58174	4.03653	3.83343	2.85023	3.2282	5.43477	2.85023	2.85023	3.43359	4.03653	3.69064	4.25752	2.41861	3.69064	4.25752	2.41861	3.08678	2.75956	2.41861	1.85023	2.41861	4.25752	1.85023	4.03653	4.25752	3.08678	4.03653	3.69064	4.03653	1.85023	5.93722	5.3995	0.668665	3.55429
1.11814	0.586104	1.67641	0.829288			150	4.09121	4.02092	3.71726	3.71409	3.92788	4.17358	2.58321	4.02092	4.11028	3.1964	2.43103	4.73192	3.1964	2.1964	2.53007	4.02092	3.71726	4.8665	2.08746	3.71726	4.8665	2.08746	3.08908	2.92438	2.08746	2.1964	2.08746	4.8665	2.1964	4.02092	4.8665	3.08908	4.02092	3.71726	4.02092	2.1964	6.08579	5.32545	1.34809	3.65728
1.1316	0.67169	2.0367	0.851375			156	5.37015	4.04018	3.6276	4.54559	4.08315	4.32617	2.46938	4.04018	3.98018	3.6521	3.28897	5.60952	2.6521	2.6521	3.59923	4.04018	3.6276	4.77966	2.53841	3.6276	4.77966	2.53841	4.74611	3.58941	2.53841	2.6521	2.53841	4.77966	2.6521	4.04018	4.77966	4.14611	4.04018	3.6276	4.04018	2.6521	5.50597	5.42033	1.9478	3.61872
0.857529	0.685552	2.12401	0.875359			162	5.24734	3.82258	4.60431	4.62641	4.01239	5.53883	2.37262	3.82258	4.91945	3.82389	3.23163	4.56438	2.82389	2.82389	4.62852	3.82258	4.60431	4.66399	2.08507	4.60431	4.66399	2.08507	3.80597	3.4838	2.08507	2.82389	2.08507	4.66399	2.82389	3.82258	4.66399	4.20597	3.82258	4.60431	3.82258	2.82389	5.02314	5.49218	3.08319	4.59826
0.812401	0.696883	0.281778	0.880709			168	4.76149	4.04018	3.65076	4.61696	3.74868	5.28377	3.60573	4.04018	5.19345	3.28568	3.8437	5.23252	3.28568	3.28568	4.36965	4.04018	3.65076	4.28565	2.14142	3.65076	4.28565	2.14142	4.51396	4.22319	2.14142	3.28568	2.14142	4.28565	3.28568	4.04018	4.28565	4.51396	4.04018	3.65076	4.04018	3.28568	4.92398	5.66289	2.99802	3.91291
0.934746	0.707236	0.598297	0.90176			174	5.1102	4.18732	4.60338	4.64931	4.1498	6.20246	3.69174	4.18732	5.25293	3.77256	2.85785	5.30481	3.77256	3.77256	4.79733	4.18732	4.60338	4.75619	2.25571	4.60338	4.75619	2.25571	4.98451	4.5893	2.25571	3.77256	2.25571	4.75619	3.77256	4.18732	4.75619	5.29845	4.18732	4.60338	4.18732	3.77256	5.72925	5.61395	2.93656	4.12054
0.983147	0.719659	0.726274	0.91867			180	5.37727	5.03572	4.58099	5.54537	3.89278	5.25388	3.77607	5.03572	5.15494	3.27527	3.78205	5.33283	3.27527	3.27527	4.84785	5.03572	4.58099	5.4295	3.94463	4.58099	5.4295	3.94463	4.72886	5.71015	3.94463	3.27527	3.94463	5.4295	3.27527	5.03572	5.4295	5.57289	5.03572	4.58099	5.03572	3.27527	5.68436	6.36557	2.74349	3.99916
0.986081	0.723111	0.769067	0.957063			186	5.82229	5.22222	6.03391	5.7052	3.76497	5.29394	4.86419	5.22222	5.36432	4.39461	3.92317	5.59882	4.39461	4.39461	4.91983	5.22222	6.03391	5.27099	3.43018	6.03391	5.27099	3.43018	4.68117	4.61528	3.43018	4.39461	3.43018	5.27099	4.39461	5.22222	5.27099	5.68117	5.22222	6.03391	5.22222	4.39461	5.8179	6.34354	1.87978	3.75597
0.902818	0.734154	0.874727	0.993155			192	4.76149	5.04018	6.27472	5.00877	3.74868	5.28377	3.60573	5.04018	6.19345	3.4669	3.8437	5.23252	3.4669	3.4669	4.83195	5.04018	6.27472	5.7502	3.32371	6.27472	5.7502	3.32371	4.93208	4.66815	3.32371	3.4669	3.32371	5.7502	3.4669	5.04018	5.7502	6.03208	5.04018	6.27472	5.04018	3.4669	6.54957	6.33075	2.83829	3.90857
0.931807	0.756298	0.879903	1.06741			198	5.1102	4.97294	5.57795	5.0798	4.1498	6.20246	3.69174	4.97294	6.25293	4.68793	2.85785	5.30481	4.68793	4.68793	3.73026	4.97294	5.57795	5.28984	3.0095	5.57795	5.28984	3.0095	4.12031	5.66967	3.0095	4.68793	3.0095	5.28984	4.68793	4.97294	5.28984	6.12031	4.97294	5.57795	4.97294	4.68793	6.27523	6.3949	3.29609	3.78479
0.550702	0.759347	0.885368	1.09813			204	5.37727	5.04465	5.80987	5.85775	3.89278	5.25388	3.77607	5.04465	6.15494	3.90694	3.78205	5.33283	3.90694	3.90694	4.89637	5.04465	5.20987	5.45091	3.40184	5.80987	5.45091	3.40184	4.72191	4.55203	3.40184	3.90694	3.40184	5.45091	3.90694	5.04465	5.45091	6.72191	5.04465	5.80987	5.04465	3.90694	6.5049	6.4636	2.47923	3.79106
0.564247	0.77177	1.04832	1.17068			210	5.82229	5.08261	6.13985	5.73336	3.76497	5.29394	4.86419	5.08261	6.36432	5.10273	3.92317	5.59882	5.10273	5.10273	4.78439	5.08261	5.63985	6.15482	4.27576	6.13985	6.15482	4.27576	4.32192	5.45203	4.27576	5.10273	4.27576	6.15482	5.10273	5.08261	6.15482	6.09138	5.08261	6.23985	5.08261	5.10273	6.55176	5.33629	2.69536	3.74665
0.564765	0.774876	1.10779	1.18986
0.583142	0.778327	1.16151	0.473714
0.594099	0.824226	1.18463	0.55723
0.601691	0.857069	1.20028	0.608306
0.60497	0.86771	1.3244	0.616243
0.606954	0.886	1.62533	0.6228
0.636202	0.894283	0.686127	0.647648
0.637927	0.895663	0.72196	0.656965
0.646641	0.938456	0.727482	0.662142
0.664328	0.969861	0.809387	0.718739
0.690124	0.995053	0.823134	0.727367
0.715231	1.02232	0.934027	0.741171
0.73887	1.03957	0.943	0.829863
0.764667	1.04613	0.950535	0.833314
0.774416	1.0551	0.953296	0.85264
0.875705	1.14828	0.961118	0.863683
0.902278	1.15449	0.973945	0.865064
0.924451	1.16484	1.00132	0.877143
0.931612	1.16657	1.01168	0.888531
0.951283	1.17244	1.01984	0.898194
0.973024	1.25009	1.0589	0.928218
1.00684	1.25802	1.11969	0.967905
1.15006	0.675256	1.15064	0.971701
0.51507	0.662832	1.16214	0.974117
0.528874	0.504429	1.18791	1.06212
0.562982	0.60727	1.19734	1.10422
0.715173	0.470263	1.19936	1.12424
0.789716	0.536869	1.20071	1.18118
0.810422	0.630737	1.24353	1.19429
0.82112	0.336363	1.30484	1.23571
0.827677	0.794317	1.41019	1.28506
0.850454	0.661797	1.412	1.29645
0.874957	0.618314	1.42226	1.33027
0.877027	0.593926	1.48404	1.34476
0.906361	0.207753	0.333372	1.40826
0.921546	0.507995	0.642586	0.60635
0.921891	0.482457	0.649833	0.537329
0.922581	0.482802	0.77039	0.84939
0.935695	0.599103	0.821005	0.440786
0.962959	0.420338	0.861814	0.091539
0.986081	0.50696	0.878983	0.641292
0.994018	0.551478	0.914529	0.997297
1.00782	0.714713	0.939722	0.938974
1.00955	0.64086	0.98493	1.0256
1.01162	0.620499	0.989072	0.805418
1.03716	0.319222	0.994248	0.885483
1.0482	0.648108	0.999425	1.12395
1.0551	0.321638	1.00391	1.11112
1.10342	0.250892	1.0046	1.00311
1.1362	0.399287	1.0191	0.920971
1.13689	0.612907	1.02332	1.00587
1.13724	0.535603	1.02979	0.696652
1.189	0.494536	1.0306	0.451628
1.21661	0.37812	1.03083	0.965489
1.24249	0.566203	1.04164	0.858507
1.2525	0.499942	1.05292	1.01104
1.33395	0.634879	1.06051	1.37099
1.42022	0.719429	1.11066	0.67077
1.46509	0.479926	1.1234	1.18739
0.911883	0.432647	1.1316	1.29438
1.09203	0.298401	1.1316	0.827447
0.874612	0.844703	1.14069	0.797078
0.904636	0.817439	1.14195	0.564132
0.858737	0.379156	1.1806	0.764983
0.756931	0.586564	1.22029	0.816404
0.673415	0.19694	1.24212	0.789486
0.662372	0.406074	1.2793	1.21466
0.700679	0.342574	1.32727	0.876107
0.882894	0.544806	1.41769	0.649718
0.781433	0.633498	1.45738	0.997239
0.713102	0.625216	1.48671	1.04486
0.60681	0.744277	1.50224	0.925802
0.534683	0.731508	0.634476	0.772231
1.42632	0.715633	0.409812	1.05038
0.957495	0.497182	0.343092	0.745657
1.06586	0.350857	0.572702	0.723226
0.895721	0.649028	0.671977	0.288048
0.675544	0.554469	0.683366	0.86886
0.764063	0.585183	0.7303	0.995169
0.796503	0.625906	0.759232	0.699873
1.01254	0.667319	0.777925	0.840676
0.773381	0.545841	0.823939	0.690556
1.21097	0.794317	0.839008	0.789256
1.01806	0.47544	0.843092	0.90107
0.83688	0.953066	0.838491	0.591165
1.31174	0.958932	1.39963	0.857587
1.22098	0.481997	1.19291	0.880018
1.44151	0.537214	1.49246	0.823421
1.49154	0.631082	1.1377	0.467273
1.63511	0.702174	1.0459	0.560451
1.38008	0.566203	1.30162	0.493501
1.85252	0.493731	1.59186	0.813068
1.38353	0.755665	0.873346	1.00978
0.271253	0.652134	0.932014	0.444841
0.471414	0.758081	1.17945	0.889336
0.533878	0.832279	1.28333	0.651559
0.603589	0.86052	0.848844	0.356839
0.7215	0.885022	1.49695	0.426608
0.734384	1.0983	0.492005	0.700966
0.783274	1.14299	1.23536	0.768952
0.815714	1.1454	1.0566	0.9101
0.831244	1.23502	1.12251	1.04642
0.869895	1.32026	1.37755	0.664385
0.874382	1.36857	0.901645	0.48424
0.923732	1.3703	1.684	0.590878
0.945818	1.54941	1.13804	0.131888
1.00311	0.258656	1.25158	0.152421
1.01841	0.308697	0.998274	0.238008
1.03071	0.334234	0.718682	0.302887
1.06039	0.341482	0.676579	0.317037
1.11642	0.611009	0.785632	0.323249
1.2081	0.656908	1.23289	0.38485
1.20879	0.672092	1.16318	0.397446
1.2464	0.727309	0.902278	0.418325
1.26987	0.791844	0.765616	0.440699
1.27885	0.797883	1.03307	0.444553
1.29058	0.819452	0.684171	0.457437
1.39238	0.825664	1.08173	0.477683
0.836903	0.941792	0.931957	0.478028
1.13897	0.980271	0.879156	0.494593
0.967675	1.0241	1.03169	0.498044
0.994191	1.031	0.848096	0.512194
0.994708	1.05654	1.37438	0.516968
0.869769	1.05723	1.07587	0.522547
0.994271	1.07966	1.01133	0.522547
0.600483	1.1718	0.834982	0.563614
0.630076	1.18837	0.749051	0.569481
0.639825	1.19044	0.883642	0.578569
0.652249	1.24359	1.13315	0.587082
0.696681	1.41786	1.04412	0.587772
0.731192	0.281146	1.08933	0.612217
0.769498	0.302255	1.22771	0.620212
0.777695	0.307719	1.02306	0.624295
0.856264	0.354941	1.03445	0.647475
0.866732	0.439492	0.78011	0.654722
0.895117	0.463304	0.896411	0.785805
0.936098	0.506097	1.26004	0.890026
0.956977	0.551076	0.457437	0.594271
0.968969	0.554757	0.498677	0.745772
0.987404	0.558898	0.508858	0.614978
0.9912	0.575578	0.509548	0.669504
0.996722	0.59732	0.542505	0.560106
1.00466	0.627919	0.57391	0.720925
1.04213	0.632405	0.582883	1.02048
1.12642	0.645922	0.5834	0.897964
1.49733	0.657598	0.623088	0.6557
0.748821	0.68118	0.67054	0.88485
0.879271	0.688082	0.72938	0.733004
0.534511	0.692799	0.759577	0.560106
0.498274	0.713275	0.776314	1.3221
1.0042	0.717646	0.793742	1.09847
0.912056	0.733636	0.865179	0.726792
0.793224	0.739791	0.882779	0.730243
0.832912	0.741919	0.883297	1.04601
0.540435	0.760785	0.885885	0.54147
0.881054	0.766421	0.914701	0.40826
0.981675	0.778845	0.921086	0.700909
0.912734	0.800472	0.933855	0.517658
0.802197	0.808409	1.0203	0.357874
0.810825	0.822558	1.03152	0.80168
0.940952	0.834752	1.0543	0.863108
1.21292	0.848556	1.05706	0.80237
1.28619	0.888128	1.05844	0.57529
1.2173	0.92471	1.08087	0.668124
0.908938	0.92586	1.08329	0.482112
0.914034	0.965892	1.09036	0.433107
1.38566	1.04066	1.15835	0.73818
1.48919	1.09427	1.20545	0.913839
1.25027	1.09485	1.20683	0.622225
1.03992	1.10624	1.28655	0.451398
1.27692	0.889911	1.49362	0.044289
0.703842	0.907512	1.53054	0.063614
0.62999	0.953756	1.60094	0.107788
0.539572	0.997584	1.79179	0.156793
0.735937	1.01173	1.24566	0.173013
0.72869	1.03831	1.32986	0.18026
0.688658	1.04555	1.37047	0.187306
0.746635	1.05901	0.378523	0.19648
0.966812	1.07489	0.581445	0.19671
0.724548	1.07868	0.611354	0.196825
0.542678	1.08904	0.638617	0.19786
0.712125	1.09042	0.652191	0.201311
0.888819	1.09663	0.739503	0.236167
1.2215	1.11354	0.741919	0.243759
0.634131	1.13183	0.743644	0.245629
1.23232	1.16289	0.756068	0.249971
0.686587	1.16461	0.758139	0.258599
1.42051	1.21155	0.84361	0.26343
1.64621	1.25607	0.852007	0.271368
1.16304	1.2747	0.86121	0.275509
1.00046	1.36892	0.875475	0.290694
0.791039	1.63465	0.901587	0.313126
1.06431	0.665938	0.952433	0.337513
1.11902	0.698378	1.00662	0.379041
1.06733	0.724606	1.00799	0.431497
1.02531	0.772633	1.06804	0.435638
0.972852	0.79403	1.34551	0.484096
0.980789	0.827792	1.52807	0.534827
1.15915	0.859197	1.03388	0.18141
1.18854	0.876797	0.618371	0.210054
1.18946	0.910675	0.914471	0.236167
1.20019	0.92724	0.623893	0.335011
1.21609	0.930979	0.860635	0.353647
1.2257	0.948234	1.06597	0.363856
1.22711	0.966582	1.07017	0.368486
1.23571	0.968595	1.07322	0.735678
1.25405	0.4912	0.991775	0.246405
1.32026	0.497412	0.605947	0.247095
1.33651	0.635109	0.6974	0.287128
1.3665	0.6974	0.775394	0.304038
1.39417	0.775394	0.49862	0.316346
1.39897	0.49862	0.923789	0.321207
1.41349	1.12119	0.982112	0.332624
1.68952	0.217704	1.71684	0.366444
0.78707	0.257679	0.589612	0.436156
1.27183	0.259059	1.16628	0.440958
0.965167	0.303232	0.772461	0.462671
0.839526	0.332279	0.85287	0.499655
0.823996	0.348844	0.4912	0.503739
0.704245	0.352583	0.497412	0.507564
0.724261	0.357184	0.635109	0.53313
1.02899	0.359255	1.04992	0.596917
0.880939	0.391349	0.835615	0.603503
0.843667	0.42471	1.10859	0.623203
0.925825	0.424767	0.844588	0.625244
0.927183	0.445876	0.408029	0.634907
0.907512	0.453008	0.640573	0.774675
0.997929	0.458185	0.474232	0.845076
0.9189	0.462326	0.579834	0.593121
0.940573	0.477511	0.56534	0.647993
0.974232	0.591856	0.618486	0.662832
0.979834	0.625216	0.419015	0.384677
0.96534	0.636719	0.414184	0.59174
0.918486	0.658691	0.81278	0.499597
0.919015	0.662832	0.519441	0.514782
0.914184	0.664903	0.518751	0.754285
0.81278	0.693547	0.659554	0.703209
0.919441	0.693547	0.671287	0.647648
0.918751	0.766709	1.22265	0.696307
0.959554	0.774704	1.38934	0.659381
0.971287	0.86955	1.28546	0.621074
1.22265	1.01346	1.38347	0.430576
1.38934	1.03175	0.98447	0.54101
1.28546	0.37674	0.684919	0.397446
1.38347	0.155527	0.99235	0.481652
0.98447	0.451973	0.978546	0.650753
0.684919	0.369148	0.738065	0.664213
0.9235	0.528931		0.47613
0.978546	0.259059		0.504084
1.13807	0.774646		0.550673
	0.485103		0.712182
	0.448522
	0.62418
	0.656965
	0.385713
	0.635224
	0.52617
	0.47406
	0.424019
	0.406764
	0.519959
	0.372254
	0.614517
	0.55792
	0.42747
	0.515472
	0.568964
	0.441275
	0.408835
	0.627631
	0.447141
