# Supplementary material for: A versatile cohesion manipulation system probes female reproductive age-related egg aneuploidy
Source: Nat Aging. 2025 Nov 3;5(11):2215–27. doi: 10.1038/s43587-025-00997-w (PMC12618256; doi:10.1038/s43587-025-00997-w)
Supplement: Supplementary file 26 — Statistical Source Data. [file 43587_2025_997_MOESM26_ESM.xlsx]

## Sheet: Sheet1
Figure S 2C				Figure S 2E				Figure S 2G
wild-type	FKBP12F36V-mClover3			DMSO	dTAG-13				DMSO			dTAG-13
7.14	11.11			9.09	80.95			1-Cell	100	100	100	100	100	100
12.5	8.33			15.34	86.36			2-Cell	83.33	70	81.81	41.66	44.44	37.5
13.33	15.38			11.76	69.23			8-Cell	75	60	72.72	16.66	22.22	12.5
								Morula	66.66	50	63.63	0	0	12.5
								Blastocyst	63.63	50		0	0	12.5
