# Supplementary material for: A versatile cohesion manipulation system probes female reproductive age-related egg aneuploidy
Source: Nat Aging. 2025 Nov 3;5(11):2215–27. doi: 10.1038/s43587-025-00997-w (PMC12618256; doi:10.1038/s43587-025-00997-w)
Supplement: Supplementary file 28 — Statistical Source Data. [file 43587_2025_997_MOESM28_ESM.xlsx]

## Sheet: Sheet1
Figure S 5B				Figure S 5D
DMSO	dTAG-13			DMSO	dTAG-13
0	4.76			1.32669	0.906946
13.33	6.66			1.70732	0.859959
6.25	11.76			1.26898	1.56267
				1.24596	1.55544
				1.2561	1.61063
				1.07592	0.972599
				1.29852	1.34316
				0.937135	1.49231
				0.80316	1.54446
				1.11714	0.868356
				0.935761	0.810565
				0.930446	0.851601
				0.925777	1.27446
				0.916845	1.05844
				0.91105	0.974332
				1.00018	1.4711
				0.967205	0.838825
				1.00377	1.52743
				1.05187	0.967771
				1.05541	1.13002
				1.03497	1.50703
				1.01393	1.48986
				0.995505	0.842846
				0.935515	1.03262
				0.910787	0.814549
				0.977709	0.970784
				0.925225	0.852551
				0.950919	1.05466
				0.90938	0.834422
				1.00911	1.10237
				0.975728
				0.986833
				0.960541
				0.967961
