# Supplementary material for: A versatile cohesion manipulation system probes female reproductive age-related egg aneuploidy
Source: Nat Aging. 2025 Nov 3;5(11):2215–27. doi: 10.1038/s43587-025-00997-w (PMC12618256; doi:10.1038/s43587-025-00997-w)
Supplement: Supplementary file 29 — Statistical Source Data. [file 43587_2025_997_MOESM29_ESM.xlsx]

## Sheet: Sheet1
Figure S 6A
DMSO		dTAG-13
IgG TRIM-Away	CENP-A TRIM-AWAY	IgG TRIM-Away	CENP-A TRIM-AWAY
0	0	1	0
1	1	0	3
0	3	1	0
0	2	0	4
1	0	2	3
0	1	2	0
0	0	0	0
0	5	2	2
1	0	5	0
0	1	1	1
0	1	0	2
0	0	0	2
0	0	1	4
0	2	1	0
3	1	3	5
0	2	0	2
	2	1	2
	1	0	0
		0	3
		2	4
		3	3
